# Supplementary material for: IRIS: Discovery of cancer immunotherapy targets arising from pre-mRNA alternative splicing
Source: Proc Natl Acad Sci U S A. 2023 May 16;120(21):e2221116120. doi: 10.1073/pnas.2221116120 (PMC10214192; doi:10.1073/pnas.2221116120)
Supplement: Supplementary file 3 — Dataset S02 (XLSX) [file pnas.2221116120.sd02.xlsx]

## Sheet: 2a
Dataset S2. IRIS analysis of neuroendocrine prostate cancer (NEPC). a. IRIS-identified NEPC-associated skipped exon (SE) events.
Definitions of IRIS report columns
as_event: Events are named by their genomic coordinates, gene identifiers, and gene symbols. The four genomic coordinates (separated by ";") of an SE event are the positions of the start of the target exon, the end of the target exon, the end of the upstream exon, and the start of the downstream exon
mean_psi, q1_psi, q3_psi: Average, first quartile (Q1), and third quartile (Q3) of the PSI value of user-provided tumor samples
delta_psi: Difference between the average PSI value of the user-provided tumor samples and the average PSI value of all normal tissue types of the normal tissue panel
fc_of_tumor_enriched_isoform: Fold-change of the proportion of the tumor-enriched isoform in tumor tissues over the average proportion of the tumor-enriched isoform in all normal tissue types of the normal tissue panel
tissue_matched_normal_tissue_panel, tumor_panel, normal_tissue_panel: Number of significant tumor-normal AS comparisons (in consistent direction) / total number of tumor-normal AS comparisons. 'Degree of tumor association' is the number of significant AS comparisons in the 'normal tissue panel'
mappability, mappability_tag: Genomic mappability of the SJ regions (upstream, middle exon, and downstream), based on the UCSC mappability track. A threshold > 0.8 is labeled as 'PASS'; a threshold of 0.7-0.8 is labeled as 'MID'; otherwise, the threshold is labeled as 'LOW'
tumor_specificity_screen_summary: Summary of SJ count-based tumor-specificity screen. 'Only alternative junctions’ indicates a tumor-specific AS event, where all SJ(s) of its corresponding tumor-enriched isoform are tumor-specific as defined by the tumor-specificity screen. 'Other combination' indicates some but not all SJ(s) of its corresponding tumor-enriched isoform are tumor-specific. '-' ind…
as_event	mean_psi	q1_psi	q3_psi	delta_psi	fc_of_tumor_enriched_isoform	tissue_matched_normal_tissue_panel	tumor_panel	normal_tissue_panel	mappability	mappability_tag	tumor_specificity_screen_summary
ENSG00000117410:ATP6V0B:chr1:+:44441336:44441520:44440779:44441761	0.92	0.92	0.95	0.108112	1.13288	0/0	0/0	9/11	0.951851852073;0.91370370388;0.944444444444	PASS	-
ENSG00000141644:MBD1:chr18:-:47800555:47800723:47800233:47801498	0.82	0.79	0.91	-0.122513	3.01054	0/0	0/0	9/11	0.618305890364;0.928611111475;0.966666666667	MID	-
ENSG00000104936:DMPK:chr19:-:46274228:46274318:46273898:46274825	0.77	0.71	0.91	0.108699	1.16977	0/0	0/0	8/11	0.927777777778;0.864259259734;0.955810983396	PASS	-
ENSG00000239779:WBP1:chr2:+:74686604:74686689:74685798:74686769	0.18	0.03	0.34	-0.192202	1.3077	0/0	0/0	8/11	0.627777783076;0.768161777889;0.314672373566	LOW	-
ENSG00000133812:SBF2:chr11:-:9849672:9849768:9838571:9850902	0.17	0.06	0.26	0.139904	6.32857	0/0	0/0	10/11	0.922222222222;0.95;0.977777777778	PASS	-
ENSG00000197712:FAM114A1:chr4:+:38870018:38870167:38869455:38879691	0.41	0.34	0.52	0.15526	1.60323	0/0	0/0	9/11	1.0;0.961111111111;0.922222222222	PASS	-
ENSG00000025156:HSF2:chr6:+:122749047:122749101:122744831:122752574	0.21	0.13	0.31	-0.180487	1.29761	0/0	0/0	10/11	0.751851852073;0.826851852514;0.479629630513	LOW	-
ENSG00000095637:SORBS1:chr10:-:97110965:97111133:97106209:97114638	0.82	0.67	0.95	-0.110373	2.51673	0/0	0/0	9/11	0.988888888889;0.943518518739;0.922222222222	PASS	-
ENSG00000133627:ACTR3B:chr7:+:152508781:152508818:152498816:152511634	0.04	0	0.04	-0.235117	1.32399	0/0	0/0	11/11	0.392037038505;0.490990991528;0.418148148722	LOW	-
ENSG00000177697:CD151:chr11:+:834529:834803:833026:836062	0.22	0.06	0.3	-0.115675	1.17311	0/0	0/0	10/11	0.820555556317;0.97333333335;0.985185185406	PASS	-
ENSG00000140299:BNIP2:chr15:-:59960301:59960337:59956319:59961090	0.09	0.03	0.11	-0.252364	1.38189	0/0	0/0	10/11	0.977777777778;0.628862649739;0.9	MID	-
ENSG00000215386:MIR99AHG:chr21:+:17909698:17909759:17859858:17979313	0.7	0.61	0.76	-0.165334	2.21306	0/0	0/0	8/11	0.831851852602;0.570008135996;0.92962962985	LOW	-
ENSG00000196693:ZNF33B:chr10:-:43109729:43109806:43090147:43127376	0.33	0.2	0.41	-0.179144	1.36245	0/0	0/0	8/11	0.498561255634;0.132121848499;0.43611111376	LOW	-
ENSG00000127663:KDM4B:chr19:+:5119128:5119230:5110829:5119663	0.85	0.77	0.9	0.279718	1.49707	0/0	0/0	10/11	0.955555555556;0.836468254464;0.988888888889	PASS	-
ENSG00000133961:NUMB:chr14:-:73745988:73746132:73744001:73749066	0.52	0.31	0.75	0.477011	11.6741	0/0	0/0	11/11	0.977777777778;0.917592593034;0.988888888889	PASS	-
ENSG00000146802:TMEM168:chr7:-:112412835:112412873:112407799:112415230	0.91	0.87	0.96	-0.0782839	6.95087	0/0	0/0	11/11	0.977777777778;0.973684210526;0.977777777778	PASS	-
ENSG00000061273:HDAC7:chr12:-:48189688:48189799:48189550:48189989	0.58	0.45	0.72	-0.0979753	1.30322	0/0	0/0	9/11	0.962962963184;0.977777777778;0.988888888889	PASS	-
ENSG00000182718:ANXA2:chr15:-:60689456:60689537:60685639:60690141	0.7	0.5	0.97	-0.229229	4.21597	0/0	0/0	10/11	0.618518520726;0.978587962963;0.944444445107	MID	-
ENSG00000174606:ANGEL2:chr1:-:213186434:213186760:213181808:213188954	0.77	0.66	0.89	-0.127037	2.28863	0/0	0/0	8/11	0.977777777778;0.949074074295;0.868518519402	PASS	-
ENSG00000088387:DOCK9:chr13:-:99448459:99448467:99447002:99449368	0.1	0.03	0.15	0.099889	92.6479	0/0	0/0	10/11	0.9;1.0;0.944444444444	PASS	Only alternative junctions|chr13:99447003:99448459;chr13:99448468:99449368
ENSG00000100296:THOC5:chr22:-:29927066:29927099:29925228:29927819	0.09	0.02	0.15	-0.199796	1.28591	0/0	0/0	10/11	0.882222222288;0.873737374038;0.977777777778	PASS	-
ENSG00000132600:PRMT7:chr16:+:68355328:68355365:68349977:68358585	0.75	0.74	0.84	-0.115971	1.89888	0/0	0/0	10/11	1.0;0.912162162162;0.792592593034	MID	-
ENSG00000183091:NEB:chr2:-:152359862:152359955:152350767:152361991	0.23	0.14	0.27	-0.664398	7.38986	0/0	0/0	11/11	0.988888888889;0.642592593696;0.737037039134	MID	-
ENSG00000147576:ADHFE1:chr8:+:67357452:67357649:67356983:67359498	0.81	0.77	0.85	0.18365	1.41116	0/0	0/0	8/11	0.937037037479;0.91944444461;0.922222222222	PASS	-
ENSG00000004455:AK2:chr1:-:33487193:33487304:33480195:33502336	0.92	0.86	1	-0.0635779	4.94038	0/0	0/0	8/11	0.411111115085;0.458333340618;0.8	LOW	-
ENSG00000138346:DNA2:chr10:-:70230245:70230369:70229920:70231547	0.03	0.01	0.05	-0.339312	1.54036	0/0	0/0	8/11	0.918518518739;0.396203787572;0.814814815256	LOW	-
ENSG00000151883:PARP8:chr5:+:50073902:50073963:50059076:50084356	0.73	0.65	0.82	-0.213817	4.77596	0/0	0/0	10/11	0.896296296517;0.931693989234;0.988888888889	PASS	-
ENSG00000275066:SYNRG:chr17:-:35880281:35880317:35879174:35880640	0.38	0.12	0.54	-0.380612	2.55971	0/0	0/0	9/11	0.966666666667;0.878472222222;0.918518518739	PASS	-
ENSG00000007545:CRAMP1:chr16:+:1716073:1716178:1715139:1716422	0.7	0.6	0.78	-0.140424	1.8842	0/0	0/0	9/11	0.955555555556;0.95925925937;0.988888888889	PASS	-
ENSG00000116661:FBXO2:chr1:-:11713447:11713484:11710891:11714375	0.19	0	0.07	0.172469	13.407	0/0	0/0	8/11	0.974074074295;0.986486486486;0.92296296325	PASS	-
ENSG00000119185:ITGB1BP1:chr2:-:9562607:9562789:9558861:9563501	0.09	0.08	0.11	-0.141146	1.18459	0/0	0/0	9/11	1.0;0.938888888889;0.933333333333	PASS	-
ENSG00000139631:CSAD:chr12:-:53566129:53566220:53565772:53567128	0.85	0.8	0.92	-0.0919694	2.66907	0/0	0/0	11/11	0.962962963184;0.937037037147;0.988888888889	PASS	-
ENSG00000162591:MEGF6:chr1:-:3425121:3425253:3424487:3425638	0.88	0.83	0.92	-0.0749714	2.67651	0/0	0/0	8/11	0.966666666667;0.961111111111;0.933333333333	PASS	-
ENSG00000162341:TPCN2:chr11:+:68840382:68840469:68839491:68845949	0.75	0.7	0.79	-0.202748	5.16738	0/0	0/0	10/11	0.900740741028;0.942121648925;1.0	PASS	-
ENSG00000111666:CHPT1:chr12:+:102113267:102113294:102110590:102113900	0.09	0.01	0.11	0.0940179	336.666	0/0	0/0	10/11	0.768376069764;0.944444444444;0.865555555622	MID	Only alternative junctions|chr12:102110591:102113267;chr12:102113295:102113900
ENSG00000119782:FKBP1B:chr2:+:24276771:24276819:24272756:24283683	0.94	0.99	1	-0.0629248	468.752	0/0	0/0	8/11	0.955555555556;0.96875;0.760000000729	MID	-
ENSG00000081803:CADPS2:chr7:-:122054121:122054130:122047750:122056114	0.54	0.23	0.78	0.538017	245.798	0/0	0/0	9/11	0.944444444444;0.944444444444;0.944444444444	PASS	Only alternative junctions|chr7:122047751:122054121;chr7:122054131:122056114
ENSG00000147649:MTDH:chr8:+:98699656:98699833:98673401:98703179	0.48	0.35	0.6	-0.428661	5.75844	0/0	0/0	8/11	0.382592595286;0.891481481824;0.877777777778	LOW	-
ENSG00000162910:MRPL55:chr1:-:228296137:228296175:228296019:228296849	0.27	0.08	0.36	-0.171748	1.30676	0/0	0/0	9/11	1.0;0.973684210526;0.940740740961	PASS	-
ENSG00000074582:BCS1L:chr2:+:219525029:219525144:219524523:219525661	0.57	0.4	0.67	-0.319326	3.8601	0/0	0/0	8/11	0.933333333333;0.888260582628;0.944444444444	PASS	-
ENSG00000129566:TEP1:chr14:-:20869142:20869300:20864889:20869615	0.85	0.67	1	-0.139178	21.4454	0/0	0/0	11/11	0.988888888889;0.951851852073;0.884074074361	PASS	-
ENSG00000163684:RPP14:chr3:+:58296035:58296133:58292144:58296233	0.64	0.55	0.71	-0.165291	1.85583	0/0	0/0	9/11	1.0;0.931481481592;0.966666666667	PASS	-
ENSG00000147789:ZNF7:chr8:+:146054427:146054475:146052994:146062775	0.4	0.17	0.45	-0.24978	1.71483	0/0	0/0	8/11	0.966666666667;0.979166666667;0.862962963515	PASS	-
ENSG00000167524:SGK494:chr17:-:26939279:26939384:26939102:26939635	0.9	0.81	1	-0.0802362	4.70626	0/0	0/0	9/11	0.922222222222;0.936111111442;0.988888888889	PASS	-
ENSG00000172113:NME6:chr3:-:48342016:48342124:48340013:48342842	0.09	0.03	0.09	0.0602895	3.16833	0/0	0/0	8/11	1.0;0.961111111111;0.966666666667	PASS	-
ENSG00000062598:ELMO2:chr20:-:45027335:45027410:45023171:45035186	0.57	0.49	0.65	-0.153177	1.54385	0/0	0/0	11/11	0.977777777778;0.438447849055;0.511111112436	LOW	-
ENSG00000064012:CASP8:chr2:+:202137620:202137665:202137499:202141549	0.52	0.45	0.63	-0.205761	1.75696	0/0	0/0	8/11	0.905555555556;0.852178649459;0.925925926367	PASS	-
ENSG00000138621:PPCDC:chr15:+:75336726:75336855:75320794:75340893	0.81	0.8	0.89	-0.0973259	2.10864	0/0	0/0	10/11	0.937777777844;0.971111111177;0.988888888889	PASS	-
ENSG00000167766:ZNF83:chr19:-:53119970:53120128:53118050:53122188	0.71	0.5	0.89	-0.144452	1.98666	0/0	0/0	10/11	0.0572141334001;0.00334096035722;0.607962963647	LOW	-
ENSG00000048342:CC2D2A:chr4:+:15480842:15480952:15480430:15482327	0.5	0.44	0.57	0.358389	3.5037	0/0	0/0	10/11	0.759259260363;0.95925925937;0.944444444444	MID	-
ENSG00000074266:EED:chr11:+:85961337:85961490:85956385:85988021	0.91	0.83	0.99	-0.0650217	4.02604	0/0	0/0	9/11	0.792592593034;0.611851853132;0.819259259767	MID	-
ENSG00000115687:PASK:chr2:-:242047881:242048222:242047715:242051654	0.12	0.05	0.14	-0.216165	1.3341	0/0	0/0	8/11	0.882222222951;0.902777778109;0.885185185406	PASS	-
ENSG00000101558:VAPA:chr18:+:9944920:9945055:9936210:9950391	0.87	0.84	1	-0.115938	7.75763	0/0	0/0	8/11	0.642592593034;0.903703703814;0.662962963184	MID	-
ENSG00000101199:ARFGAP1:chr20:+:61915202:61915232:61914203:61916217	0.06	0	0.07	0.05471	13.464	0/0	0/0	8/11	0.896296296517;1.0;0.988888888889	PASS	-
ENSG00000184056:VPS33B:chr15:-:91560192:91560254:91557663:91565383	0.71	0.53	0.87	-0.171761	2.47117	0/0	0/0	11/11	0.85740740829;0.959677419355;0.811596639351	PASS	-
ENSG00000072110:ACTN1:chr14:-:69345705:69345786:69345240:69346678	0.82	0.74	0.91	0.299585	1.66531	0/0	0/0	9/11	0.347777782215;0.819894555174;0.940740740961	LOW	-
ENSG00000140400:MAN2C1:chr15:-:75654982:75655089:75654794:75656828	0.87	0.8	0.93	-0.0786071	2.44281	0/0	0/0	8/11	0.829629630182;0.93888888922;0.964444444577	PASS	-
ENSG00000164329:PAPD4:chr5:+:78952780:78952824:78945013:78964714	0.78	0.68	0.9	-0.117089	2.18158	0/0	0/0	10/11	0.896296296517;0.762809917669;0.988888888889	MID	-
ENSG00000114209:PDCD10:chr3:-:167443188:167443261:167438061:167452001	0.56	0.46	0.71	-0.197632	1.82633	0/0	0/0	9/11	0.922222222222;0.930140574501;0.707008547833	MID	-
ENSG00000164506:STXBP5:chr6:+:147660472:147660520:147660374:147674458	0.57	0.52	0.61	-0.381577	8.89643	0/0	0/0	9/11	0.676911422631;0.843750000621;0.8466666667	MID	-
ENSG00000188343:FAM92A:chr8:+:94714747:94714771:94713686:94715847	0.1	0.02	0.16	0.103889	106.033	0/0	0/0	9/11	0.611111116409;0.819444445272;0.41481481923	LOW	Only alternative junctions|chr8:94713687:94714747;chr8:94714772:94715847
ENSG00000151376:ME3:chr11:-:86158106:86158249:86157529:86159191	0.84	0.78	0.94	-0.0666063	1.73907	0/0	0/0	8/11	0.794074074427;0.93888888922;0.863703704211	MID	-
ENSG00000169062:UPF3A:chr13:+:115051776:115051875:115047602:115051993	0.73	0.58	0.82	-0.164034	2.53303	0/0	0/0	9/11	0.620370372799;0.927777778109;0.237777778175	LOW	-
ENSG00000205981:DNAJC19:chr3:-:180705810:180705884:180703784:180707387	0.87	0.8	0.98	-0.0844303	3.01409	0/0	0/0	9/11	0.511111113098;0.447594819842;0.481339033279	LOW	-
ENSG00000132199:ENOSF1:chr18:-:677742:677872:675402:678695	0.67	0.41	0.9	-0.202651	2.58513	0/0	0/0	9/11	0.918518518739;0.95925925937;0.951851852073	PASS	-
ENSG00000071054:MAP4K4:chr2:+:102477286:102477448:102476326:102481391	0.59	0.46	0.73	0.377255	2.75583	0/0	0/0	11/11	0.977777777778;0.901851852073;1.0	PASS	-
ENSG00000167632:TRAPPC9:chr8:-:141445210:141445339:141415797:141449150	0.92	0.87	1	-0.0609214	3.72697	0/0	0/0	10/11	0.944444444444;0.877314815256;0.944444444444	PASS	-
ENSG00000205981:DNAJC19:chr3:-:180704730:180704810:180703784:180705810	0.86	0.82	0.92	0.172147	1.2489	0/0	0/0	9/11	0.217777781023;0.383789078891;0.481339033279	LOW	-
ENSG00000143924:EML4:chr2:+:42488260:42488434:42483770:42490317	0.92	0.87	1	-0.0742104	12.3896	0/0	0/0	10/11	0.870370370812;0.615778678352;0.862962963184	MID	-
ENSG00000171302:CANT1:chr17:-:76996181:76996352:76994045:77005745	0.3	0.17	0.35	0.207101	3.20971	0/0	0/0	11/11	0.676532728266;0.955555555556;0.869259259767	MID	-
ENSG00000169919:GUSB:chr7:-:65444385:65444528:65441189:65445210	0.94	0.92	0.97	0.0624704	1.07132	0/0	0/0	8/11	0.212222224805;0.37462963048;0.443162393736	LOW	-
ENSG00000198909:MAP3K3:chr17:+:61712068:61712161:61710162:61723393	0.17	0.1	0.22	-0.217464	1.35595	0/0	0/0	8/11	0.875925926367;0.845370370646;0.955555555556	PASS	-
ENSG00000106133:NSUN5P2:chr7:-:72424897:72425018:72420735:72425163	0.08	0.04	0.09	-0.119216	1.1485	0/0	0/0	8/11	0.333333343267;0.358333341612;0.331481491195	LOW	-
ENSG00000109339:MAPK10:chr4:-:87010358:87010430:86989108:87022204	0.78	0.73	0.79	-0.186392	7.38121	0/0	0/0	8/11	0.816666667991;0.583714558019;0.831481482585	LOW	-
ENSG00000122126:OCRL:chrX:+:128718320:128718344:128710529:128720978	0.64	0.39	0.81	0.46949	3.80287	0/0	0/0	9/11	0.944444444444;0.916666666667;0.944444444444	PASS	-
ENSG00000108848:LUC7L3:chr17:+:48828657:48828723:48828213:48829560	0.23	0.14	0.27	-0.262669	1.51727	0/0	0/0	8/11	0.9;0.909564393939;0.851851852073	PASS	-
ENSG00000162929:KIAA1841:chr2:+:61324834:61324987:61319722:61330987	0.83	0.81	0.88	-0.123851	3.96612	0/0	0/0	9/11	0.735404128395;0.952380952612;1.0	MID	-
ENSG00000115318:LOXL3:chr2:-:74763835:74764055:74763598:74776495	0.43	0.3	0.49	-0.362827	2.78869	0/0	0/0	11/11	0.866666666667;0.977777777778;0.968518518739	PASS	-
ENSG00000074603:DPP8:chr15:-:65766546:65766626:65759561:65771217	0.86	0.79	0.95	-0.0835295	2.63385	0/0	0/0	10/11	0.749344730708;0.918723970652;0.9	MID	-
ENSG00000111752:PHC1:chr12:+:9068656:9068665:9067423:9070225	0.06	0.03	0.08	0.0595541	40.6014	0/0	0/0	10/11	0.700000000662;0.944444444444;0.474074075619	LOW	Other combination|chr12:9068666:9070225
ENSG00000132423:COQ3:chr6:-:99828064:99828217:99825361:99841949	0.93	0.88	1	-0.0611584	9.79544	0/0	0/0	9/11	0.945185185472;0.974074074295;0.62425926129	MID	-
ENSG00000163395:IGFN1:chr1:+:201193806:201194002:201187786:201194951	0.45	0.36	0.58	-0.508338	14.1867	0/0	0/0	8/11	0.988888888889;0.912962963184;0.940740740961	PASS	-
ENSG00000165644:COMTD1:chr10:-:76995024:76995130:76994936:76995592	0.82	0.71	0.98	-0.128994	3.58934	0/0	0/0	10/11	0.914814815256;0.966666666667;0.835020871657	PASS	-
ENSG00000133943:C14orf159:chr14:+:91611564:91611657:91527048:91623982	0.32	0.21	0.44	-0.351054	2.06517	0/0	0/0	9/11	0.814814815919;0.861837607415;0.966666666667	PASS	-
ENSG00000166788:SAAL1:chr11:-:18105081:18105278:18103050:18108412	0.83	0.85	0.93	-0.0936096	2.19523	0/0	0/0	9/11	0.935185185406;0.77252136858;0.899074074295	MID	-
ENSG00000177565:TBL1XR1:chr3:-:176816253:176816329:176782810:176914908	0.81	0.76	0.85	-0.118705	2.65689	0/0	0/0	9/11	0.966666666667;0.939384599265;0.84814814859	PASS	Only alternative junctions|chr3:176782811:176914908
ENSG00000123415:SMUG1:chr12:-:54577548:54577743:54576407:54581602	0.94	0.88	1	-0.054935	56.0274	0/0	0/0	11/11	0.774074074957;0.904629630182;0.911111111111	MID	-
ENSG00000160752:FDPS:chr1:+:155279543:155279756:155278867:155279833	0.44	0.31	0.56	-0.282623	2.01636	0/0	0/0	8/11	0.965555555622;0.9466666667;0.213518521355	LOW	-
ENSG00000158079:PTPDC1:chr9:+:96863847:96864033:96860861:96866556	0.83	0.74	0.97	-0.156109	19.8086	0/0	0/0	10/11	0.844444444776;0.955555555556;0.988888888889	PASS	-
ENSG00000197694:SPTAN1:chr9:+:131355261:131355321:131353904:131356453	0.89	0.85	0.97	0.439161	1.97205	0/0	0/0	9/11	0.938888888889;0.970833333333;0.962962963184	PASS	-
ENSG00000145362:ANK2:chr4:+:114271383:114271405:114267178:114281978	0.31	0.09	0.42	-0.685623	151.704	0/0	0/0	9/11	0.912962963184;0.487337664024;0.988888888889	LOW	Only alternative junctions|chr4:114267179:114281978
ENSG00000126391:FRMD8:chr11:+:65161043:65161145:65154592:65161511	0.93	0.87	1	-0.0659179	10.6334	0/0	0/0	10/11	0.688888889551;0.611111111442;0.538888889551	LOW	-
ENSG00000196440:ARMCX4:chrX:+:100743430:100744302:100743086:100753131	0.75	0.65	0.83	0.199298	1.36218	0/0	0/0	8/11	0.908888889352;0.875925926036;0.775610963338	MID	-
ENSG00000137573:SULF1:chr8:+:70553042:70553076:70551093:70570739	0.88	0.83	0.99	-0.102735	7.2795	0/0	0/0	9/11	0.966666666667;0.838235294994;0.988888888889	PASS	-
ENSG00000198130:HIBCH:chr2:-:191073605:191073639:191069958:191077681	0.87	0.82	0.97	-0.0885682	2.98175	0/0	0/0	11/11	0.494444444444;0.811274510973;0.63518518673	LOW	-
ENSG00000135297:MTO1:chr6:+:74190015:74190090:74189849:74190397	0.09	0.05	0.09	-0.110129	1.1386	0/0	0/0	8/11	0.888888888889;0.0388492951581;0.966666666667	LOW	-
ENSG00000141480:ARRB2:chr17:+:4618307:4618338:4614039:4619267	0.72	0.57	0.85	0.135738	1.23505	0/0	0/0	8/11	0.988888888889;1.0;0.977777777778	PASS	-
ENSG00000113231:PDE8B:chr5:+:76721591:76721721:76717813:76722269	0.9	0.87	1	-0.0780021	4.1828	0/0	0/0	8/11	0.966666666667;0.677777778109;0.966666666667	MID	-
ENSG00000182923:CEP63:chr3:+:134276983:134277189:134270854:134277991	0.5	0.43	0.67	-0.295241	2.40941	0/0	0/0	10/11	0.84814814859;0.806260684505;0.911111111111	PASS	-
ENSG00000116584:ARHGEF2:chr1:-:155935421:155935551:155935203:155936206	0.96	0.94	0.99	0.130482	1.15729	0/0	0/0	9/11	0.988888888889;0.939814814925;0.944444444444	PASS	-
ENSG00000185482:STAC3:chr12:-:57638319:57638405:57638149:57638698	0.93	0.89	1	-0.0608657	6.52228	0/0	0/0	9/11	0.86370370388;0.948219476744;0.763931625088	MID	-
ENSG00000111237:VPS29:chr12:-:110934627:110934807:110934008:110936624	0.01	0	0	-0.118895	1.13582	0/0	0/0	8/11	0.966666666667;0.880748279931;0.955555555556	PASS	-
ENSG00000105699:LSR:chr19:+:35752827:35752884:35741562:35753448	0.88	0.8	1	-0.094036	4.90559	0/0	0/0	8/11	0.966666666667;0.961988304268;0.650567582084	MID	-
ENSG00000087470:DNM1L:chr12:+:32866142:32866305:32863949:32873597	0.91	0.84	1	-0.0890673	19.8922	0/0	0/0	11/11	0.874074074295;0.90925925937;0.835185185406	PASS	-
ENSG00000166788:SAAL1:chr11:-:18105081:18105275:18103050:18108412	0.77	0.79	0.9	-0.111398	1.9776	0/0	0/0	8/11	0.935185185406;0.77252136858;0.899074074295	MID	-
ENSG00000160404:TOR2A:chr9:-:130494842:130494970:130494557:130495663	0.85	0.81	0.97	-0.104326	3.5446	0/0	0/0	10/11	0.888888889551;0.962962963018;0.966666666667	PASS	-
ENSG00000137055:PLAA:chr9:-:26917094:26917163:26913945:26919307	0.92	0.86	1	-0.0733686	11.7057	0/0	0/0	8/11	0.844444444444;0.961684791938;1.0	PASS	-
ENSG00000130158:DOCK6:chr19:-:11342860:11342965:11339711:11343878	0.75	0.64	0.94	-0.181317	3.80101	0/0	0/0	8/11	1.0;1.0;0.782962963316	MID	-
ENSG00000137501:SYTL2:chr11:-:85428525:85428769:85425550:85429832	0.24	0.09	0.33	-0.587574	4.89771	0/0	0/0	8/11	0.877777777778;0.929166666998;0.966666666667	PASS	-
ENSG00000142459:EVI5L:chr19:+:7921977:7922010:7920954:7923076	0.06	0.02	0.07	-0.290184	1.45002	0/0	0/0	9/11	0.966666666667;0.964646464947;0.988888888889	PASS	-
ENSG00000095321:CRAT:chr9:-:131870686:131870757:131870356:131871457	0.09	0.04	0.1	-0.085436	1.10337	0/0	0/0	9/11	0.922222222222;0.836938300603;0.862962963846	PASS	-
ENSG00000143643:TTC13:chr1:-:231071903:231072010:231069607:231090078	0.7	0.61	0.82	-0.245334	5.93967	0/0	0/0	9/11	0.966666666667;0.850925926367;0.890740740961	PASS	-
ENSG00000165819:METTL3:chr14:-:21971315:21971720:21969966:21979265	0.93	0.93	1	-0.0703348	67.2978	0/0	0/0	8/11	0.911111111442;0.92962962985;0.966666666667	PASS	-
ENSG00000112679:DUSP22:chr6:+:335113:335163:311962:345853	0.6	0.57	0.67	-0.133115	1.49629	0/0	0/0	9/11	1.0;0.873333334327;0.820648148987	PASS	-
ENSG00000141577:CEP131:chr17:-:79166535:79166643:79166393:79167725	0.83	0.74	0.91	-0.111885	2.82596	0/0	0/0	9/11	0.746043771836;0.791759259999;0.742407407694	MID	-
ENSG00000115760:BIRC6:chr2:+:32660563:32660653:32658872:32661120	0.54	0.46	0.62	-0.348735	4.48995	0/0	0/0	10/11	0.847592593067;0.911111111442;0.9	PASS	Only alternative junctions|chr2:32658873:32661120
ENSG00000144815:NXPE3:chr3:+:101498577:101498778:101498168:101500953	0.39	0.33	0.47	0.206152	2.13554	0/0	0/0	8/11	0.977777777778;0.975925926036;0.698518519766	MID	-
ENSG00000165644:COMTD1:chr10:-:76995373:76995501:76994750:76995592	0.9	0.87	0.95	-0.0757921	3.88371	0/0	0/0	9/11	0.914814815256;0.966666666667;0.985185185406	PASS	-
ENSG00000099889:ARVCF:chr22:-:19958738:19958858:19958266:19959408	0.79	0.8	0.92	0.608821	4.58367	0/0	0/0	10/11	0.92296296325;0.937731481592;0.863703704211	PASS	-
ENSG00000031003:FAM13B:chr5:-:137292165:137292231:137290065:137295304	0.46	0.34	0.57	0.263357	2.37239	0/0	0/0	10/11	0.845185186134;0.829665531715;0.780370370878	MID	-
ENSG00000011028:MRC2:chr17:+:60759197:60759298:60758321:60759595	0.93	0.87	1	-0.0674248	118.21	0/0	0/0	11/11	0.922222222222;0.965740740961;0.951851852073	PASS	-
ENSG00000148950:IMMP1L:chr11:-:31482172:31482261:31477933:31484718	0.79	0.62	0.9	-0.128652	2.59128	0/0	0/0	9/11	0.437037040128;0.51004214702;0.543333338035	LOW	-
ENSG00000071462:WBSCR22:chr7:+:73108321:73108380:73106976:73111934	0.94	0.93	0.99	-0.0552941	8.35354	0/0	0/0	8/11	0.911111111111;0.862429378775;0.918518518739	PASS	-
ENSG00000235437:LINC01278:chrX:-:62736789:62736962:62652371:62780711	0.35	0.21	0.43	0.137772	1.65377	0/0	0/0	9/11	0.944444444444;0.828148148954;0.9	PASS	-
ENSG00000158104:HPD:chr12:-:122292608:122292698:122287696:122294229	0.95	0.94	1	-0.051145	2.56934e+06	0/0	0/0	10/11	0.988888888889;0.944444444444;0.914814815256	PASS	-
ENSG00000068724:TTC7A:chr2:+:47185633:47185691:47184146:47202111	0.12	0.05	0.15	-0.303698	1.53062	0/0	0/0	8/11	0.944444444444;0.969827586207;0.951851852073	PASS	-
ENSG00000205336:ADGRG1:chr16:+:57675502:57675620:57653793:57684164	0.69	0.62	0.73	-0.30848	61.8838	0/0	0/0	10/11	0.887037037479;0.00175085336631;0.966666666667	LOW	Other combination|chr16:57653794:57675502;chr16:57653794:57684164
ENSG00000141298:SSH2:chr17:-:28175866:28175947:28120955:28256955	0.11	0.06	0.14	-0.585632	2.92523	0/0	0/0	11/11	0.820968662202;0.859400729338;0.940740740961	PASS	-
ENSG00000168385:SEPT2:chr2:+:242263630:242263656:242255397:242263823	0.89	0.82	0.98	-0.0970797	12.7282	0/0	0/0	9/11	0.988888888889;1.0;0.00168103809798	LOW	-
ENSG00000205758:CRYZL1:chr21:-:34975709:34975843:34971591:34985843	0.86	1	1	-0.14242	331.32	0/0	0/0	10/11	0.977777777778;0.831296296914;0.977777777778	PASS	-
ENSG00000185158:LRRC37B:chr17:+:30372718:30372837:30362658:30374779	0.96	0.94	1	0.108089	1.12626	0/0	0/0	8/11	0.187820515864;0.205555558287;0.145000000464	LOW	-
ENSG00000165322:ARHGAP12:chr10:-:32128564:32128639:32120728:32132388	0.63	0.48	0.75	-0.192442	2.0582	0/0	0/0	8/11	0.977777777778;0.857536888917;0.888518518872	PASS	-
ENSG00000164828:SUN1:chr7:+:889156:889240:883157:891020	0.8	0.74	0.87	0.34587	1.75846	0/0	0/0	8/11	0.922222222222;0.973214285714;0.874074074957	PASS	-
ENSG00000169231:THBS3:chr1:-:155173303:155173330:155172928:155174645	0.94	0.9	0.96	-0.0621911	33.0854	0/0	0/0	8/11	0.955555555556;0.875;0.907407407628	PASS	-
ENSG00000072864:NDE1:chr16:+:15793585:15793711:15790717:15818047	0.61	0.43	0.74	0.32425	2.14017	0/0	0/0	11/11	0.977777777778;0.983333333333;0.84814814859	PASS	-
ENSG00000145362:ANK2:chr4:+:114274200:114280455:114271405:114281978	0.56	0.44	0.76	0.551189	44.0232	0/0	0/0	9/11	0.684550265595;0.935185185406;0.988888888889	MID	Other combination|chr4:114280456:114281978
ENSG00000076321:KLHL20:chr1:+:173743443:173743577:173735428:173751261	0.85	0.71	0.96	-0.102509	3.0213	0/0	0/0	8/11	0.902777777778;1.0;0.977777777778	PASS	-
ENSG00000179988:PSTK:chr10:+:124742248:124742540:124740211:124742787	0.75	0.65	0.88	-0.187463	3.94331	0/0	0/0	10/11	0.988888888889;0.885457384711;0.925925926367	PASS	-
ENSG00000178904:DPY19L3:chr19:+:32959636:32959719:32955690:32968427	0.83	0.72	0.98	-0.129544	4.60648	0/0	0/0	11/11	0.937037037479;0.84484382243;0.944444444444	PASS	-
ENSG00000198925:ATG9A:chr2:-:220093145:220093207:220092775:220094256	0.23	0.14	0.3	-0.244707	1.46227	0/0	0/0	9/11	0.730067875029;0.947580645161;0.92962962985	MID	-
ENSG00000126254:RBM42:chr19:+:36123837:36123903:36122307:36123999	0.31	0.19	0.31	-0.184694	1.39868	0/0	0/0	9/11	0.855555555556;0.962870881413;0.971111111177	PASS	-
ENSG00000183426:NPIPA1:chr16:+:15044608:15044678:15044112:15045471	0.47	0.35	0.56	0.308781	2.99754	0/0	0/0	10/11	0.047619048506;0.0465438589986;0.047619048506	LOW	-
ENSG00000241058:NSUN6:chr10:-:18937418:18937574:18905222:18940057	0.85	0.72	1	-0.10295	3.20015	0/0	0/0	9/11	0.962962963184;0.894444444776;0.638240742021	MID	-
ENSG00000132170:PPARG:chr3:+:12447380:12447580:12434251:12475396	0.93	0.89	0.97	-0.0716576	25.3532	0/0	0/0	11/11	0.9;0.896296296517;0.862962963184	PASS	-
ENSG00000119596:YLPM1:chr14:+:75264282:75266400:75249028:75269258	0.88	0.87	0.97	-0.0767489	3.11412	0/0	0/0	8/11	0.940740740961;0.964814814925;0.890740740961	PASS	-
ENSG00000070371:CLTCL1:chr22:-:19212975:19213156:19211577:19213741	0.83	0.75	0.94	-0.144376	5.8328	0/0	0/0	9/11	0.944444444444;0.964814814925;0.903722536537	PASS	-
ENSG00000130731:METTL26:chr16:-:684888:685063:684797:686093	0.73	0.54	0.91	-0.215574	4.8907	0/0	0/0	11/11	1.0;0.93888888922;0.814814815256	PASS	-
ENSG00000213639:PPP1CB:chr2:+:29011523:29011675:29006844:29022064	0.91	0.88	0.96	-0.08679	83.9935	0/0	0/0	11/11	0.966666666667;0.962962963184;0.876851852073	PASS	Only alternative junctions|chr2:29006845:29022064
ENSG00000096093:EFHC1:chr6:+:52334130:52334271:52319085:52343834	0.91	0.88	0.97	-0.0578298	2.87692	0/0	0/0	11/11	0.881481481923;0.9716666667;0.892592592703	PASS	-
ENSG00000134283:PPHLN1:chr12:+:42745686:42745851:42729776:42748962	0.54	0.39	0.64	0.192324	1.55183	0/0	0/0	9/11	1.0;0.956666666683;0.966666666667	PASS	-
ENSG00000168476:REEP4:chr8:-:21996438:21996574:21996306:21996928	0.88	0.85	0.96	-0.105596	9.15761	0/0	0/0	11/11	0.982222222288;0.977777777778;0.944444444444	PASS	-
ENSG00000139505:MTMR6:chr13:-:25825786:25825913:25823630:25825990	0.89	0.88	0.96	-0.0817593	3.79089	0/0	0/0	10/11	0.933333333333;0.688888890462;0.802592594094	MID	-
ENSG00000103064:SLC7A6:chr16:+:68300495:68300624:68298479:68308593	0.82	0.79	0.89	-0.121467	3.16323	0/0	0/0	9/11	1.0;0.95925925937;0.918518518739	PASS	-
ENSG00000164073:MFSD8:chr4:-:128859937:128859993:128854248:128863199	0.83	0.72	0.94	-0.13001	4.04245	0/0	0/0	9/11	0.951851852073;0.381613799994;0.981481481592	LOW	-
ENSG00000131725:WDR44:chrX:+:117512381:117512415:117480543:117521302	0.85	0.8	0.95	-0.102308	3.06884	0/0	0/0	9/11	1.0;0.90686274539;0.933333333333	PASS	-
ENSG00000114395:CYB561D2:chr3:+:50389439:50389477:50388991:50395548	0.91	0.87	1	-0.0732905	4.65893	0/0	0/0	9/11	0.966666666667;0.986842105263;1.0	PASS	-
ENSG00000104870:FCGRT:chr19:+:50017467:50017743:50016730:50024951	0.81	0.71	0.89	-0.168292	7.49859	0/0	0/0	11/11	0.720370371474;0.977777777778;0.0608356079126	LOW	-
ENSG00000269556:TMEM185A:chrX:-:148692969:148693146:148682143:148713225	0.81	0.76	0.87	-0.106483	2.24922	0/0	0/0	9/11	0.911111111111;0.912962963515;0.482222222951	LOW	-
ENSG00000076685:NT5C2:chr10:-:104860508:104860700:104859776:104860801	0.12	0.07	0.12	-0.160997	1.22361	0/0	0/0	11/11	0.85555555688;0.901296296716;0.825925926367	PASS	-
ENSG00000181392:SYNE4:chr19:-:36494514:36494573:36494422:36496234	0.82	0.78	0.88	-0.152608	6.91366	0/0	0/0	10/11	0.988888888889;0.890025326319;0.888888889551	PASS	-
ENSG00000198901:PRC1:chr15:-:91512308:91512350:91510432:91512753	0.08	0.03	0.11	-0.227671	1.32858	0/0	0/0	11/11	0.951851852073;0.964285714286;0.9	PASS	-
ENSG00000112031:MTRF1L:chr6:-:153316378:153316454:153315811:153319684	0.91	0.84	1	-0.0753111	8.58506	0/0	0/0	10/11	0.255596710162;0.388092467267;0.568518519402	LOW	-
ENSG00000090539:CHRD:chr3:+:184098867:184098918:184098583:184099022	0.12	0.04	0.17	0.0994652	5.36486	0/0	0/0	8/11	1.0;0.161621372909;0.908148148656	LOW	-
ENSG00000267120:AD000671.6:chr19:-:36230610:36230989:36230527:36231280	0.7	0.63	0.8	-0.199695	3.17577	0/0	0/0	8/11	0.966666666667;0.927777778109;0.896296296517	PASS	-
ENSG00000137404:NRM:chr6:-:30657801:30658020:30656719:30658618	0.69	0.55	0.79	-0.132794	1.74758	0/0	0/0	9/11	1.0;0.862407407992;0.977777777778	PASS	-
ENSG00000111666:CHPT1:chr12:+:102113900:102114032:102110590:102116945	0.85	0.8	1	-0.148638	56.628	0/0	0/0	10/11	0.768376069764;0.873518518772;0.944444444444	MID	-
ENSG00000181031:RPH3AL:chr17:-:183549:183725:177370:202383	0.32	0.18	0.39	-0.627483	13.5055	0/0	0/0	9/11	0.955555555556;0.929131054423;0.918518518739	PASS	-
ENSG00000163364:LINC01116:chr2:-:177497760:177497853:177495160:177498092	0.92	0.84	1	-0.0796126	16.2365	0/0	0/0	8/11	0.683980449182;0.829444445504;0.032574602585	LOW	-
ENSG00000149311:ATM:chr11:+:108202605:108202764:108202284:108203488	0.93	0.96	1	-0.0621991	14.1262	0/0	0/0	10/11	0.896296296517;0.899074074626;0.955555555556	PASS	-
ENSG00000159147:DONSON:chr21:-:34954470:34954552:34954361:34956895	0.73	0.66	0.78	-0.14364	2.09691	0/0	0/0	8/11	0.914814815256;0.826257617008;0.877777777778	PASS	-
ENSG00000242612:DECR2:chr16:+:456889:456952:456833:457424	0.83	0.71	0.94	-0.121353	3.58536	0/0	0/0	9/11	0.0702808045401;0.827885417216;0.907407407628	LOW	-
ENSG00000177311:ZBTB38:chr3:+:141157109:141157207:141122873:141161230	0.19	0.12	0.24	-0.115559	1.16617	0/0	0/0	10/11	0.977777777778;0.000145360058943;0.966666666667	LOW	-
ENSG00000129158:SERGEF:chr11:-:18031621:18031686:18029623:18034497	0.17	0.03	0.3	0.13359	4.99508	0/0	0/0	8/11	0.872222222222;0.743499178153;1.0	MID	-
ENSG00000214021:TTLL3:chr3:+:9876110:9876187:9871079:9876364	0.03	0.02	0.04	-0.0886959	1.10081	0/0	0/0	9/11	0.951851852073;0.487239191284;0.816666666998	LOW	-
ENSG00000119688:ABCD4:chr14:-:74766852:74766971:74764772:74769577	0.86	0.85	0.93	-0.0852525	2.5064	0/0	0/0	10/11	0.914814815256;0.885185185406;0.922222222222	PASS	-
ENSG00000115687:PASK:chr2:-:242054702:242054828:242051854:242062146	0.79	0.68	0.97	-0.209225	1.05037e+07	0/0	0/0	8/11	0.855555556218;0.931481481592;0.962962963184	PASS	-
ENSG00000101294:HM13:chr20:+:30155880:30156083:30149539:30156922	0.29	0.19	0.31	-0.400748	2.33039	0/0	0/0	8/11	0.944444444444;0.972222222222;0.977777777778	PASS	-
ENSG00000112739:PRPF4B:chr6:+:4062446:4062533:4061381:4063307	0.95	0.95	1	-0.051875	5187500	0/0	0/0	9/11	0.553703706132;0.60378353075;0.670370372799	LOW	-
ENSG00000100749:VRK1:chr14:+:97342366:97342457:97327072:97397667	0.8	0.78	0.83	-0.184439	12.463	0/0	0/0	11/11	0.65472222401;0.8619689121;0.933333333333	MID	-
ENSG00000138162:TACC2:chr10:+:123903086:123903221:123892249:123954554	0.59	0.47	0.67	0.216433	1.58048	0/0	0/0	9/11	0.988888888889;0.967361111111;0.988888888889	PASS	-
ENSG00000198513:ATL1:chr14:+:51096712:51096727:51095180:51098946	0.69	0.57	0.93	0.581668	6.21629	0/0	0/0	9/11	0.933333333333;0.58555555741;0.966666666667	LOW	-
ENSG00000131473:ACLY:chr17:-:40052872:40052902:40049427:40054001	0.87	0.84	0.94	0.235912	1.37433	0/0	0/0	9/11	0.988888888889;0.84166666766;0.907407407628	PASS	-
ENSG00000159842:ABR:chr17:-:915713:915797:915225:915927	0.06	0.01	0.11	-0.129041	1.16197	0/0	0/0	9/11	1.0;0.9990234375;0.717592593696	MID	-
ENSG00000115414:FN1:chr2:-:216236831:216237023:216236738:216238044	0.73	0.69	0.76	0.125299	1.20831	0/0	0/0	9/11	0.977777777778;0.977777777778;0.955555555556	PASS	-
ENSG00000187961:KLHL17:chr1:+:898411:898633:898297:899299	0.94	0.91	1	-0.0606	6060000	0/0	0/0	8/11	0.988888888889;0.89814814859;1.0	PASS	-
ENSG00000153113:CAST:chr5:+:96062497:96062563:96058402:96063192	0.11	0.05	0.18	-0.225649	1.38183	0/0	0/0	9/11	0.985185185406;0.791088771639;0.881481481923	MID	-
ENSG00000118894:EEF2KMT:chr16:-:5147280:5147354:5145515:5147644	0.32	0.23	0.35	0.157044	1.96396	0/0	0/0	9/11	0.106666667759;0.0992636894052;0.0766025669045	LOW	-
ENSG00000154556:SORBS2:chr4:-:186605907:186606000:186599976:186696380	0.74	0.55	0.86	0.338351	1.85273	0/0	0/0	8/11	0.951851852073;0.95370370398;0.870781893449	PASS	-
ENSG00000205336:ADGRG1:chr16:+:57675498:57675620:57654048:57684164	0.59	0.55	0.67	-0.403042	74.4316	0/0	0/0	8/11	0.948888888955;0.00173380610308;0.966666666667	LOW	-
ENSG00000088387:DOCK9:chr13:-:99478125:99478194:99476758:99479083	0.21	0.1	0.28	-0.159635	1.25731	0/0	0/0	8/11	0.988888888889;0.947463751703;0.959259259701	PASS	-
ENSG00000283196:RP4-614C10.2:chr2:-:91842945:91843023:91825059:91843393	0.4	0.28	0.53	-0.207485	1.53093	0/0	0/0	10/11	0.166666671634;0.253582388927;0.407407412264	LOW	-
ENSG00000136021:SCYL2:chr12:+:100711458:100711470:100709512:100711580	0.4	0.17	0.64	0.394669	137.172	0/0	0/0	10/11	0.67962962985;1.0;0.442592595021	LOW	Only alternative junctions|chr12:100709513:100711458;chr12:100711471:100711580
ENSG00000139624:CERS5:chr12:-:50538551:50538752:50537840:50560883	0.21	0.09	0.27	0.120925	2.34794	0/0	0/0	11/11	0.988888888889;0.386445650932;0.955555555556	LOW	-
ENSG00000141258:SGSM2:chr17:+:2270564:2270699:2268635:2274555	0.27	0.13	0.37	-0.1619	1.2827	0/0	0/0	10/11	0.896296296517;0.952840552417;0.814814815256	PASS	-
ENSG00000183077:AFMID:chr17:+:76201173:76201271:76200981:76201520	0.59	0.38	0.83	-0.248672	2.5777	0/0	0/0	8/11	0.951851852073;0.942592592703;0.922222222222	PASS	-
ENSG00000162910:MRPL55:chr1:-:228296137:228296175:228296019:228296655	0.19	0.13	0.28	-0.165843	1.25873	0/0	0/0	11/11	0.838888888889;0.973684210526;0.940740740961	PASS	-
ENSG00000198105:ZNF248:chr10:-:38145223:38145265:38127039:38146932	0.91	0.88	1	-0.0759698	7.10209	0/0	0/0	8/11	0.874074074957;0.902777778251;0.685185186068	MID	-
ENSG00000004864:SLC25A13:chr7:-:95864113:95864229:95838289:95906507	0.92	0.88	0.98	0.228955	1.33432	0/0	0/0	8/11	0.488888889551;0.71273148242;0.904444444511	LOW	-
ENSG00000006831:ADIPOR2:chr12:+:1812051:1812148:1800357:1863423	0.2	0.15	0.25	0.126749	2.79065	0/0	0/0	9/11	0.955555555556;0.761397307542;0.878518518806	MID	-
ENSG00000159023:EPB41:chr1:+:29386933:29386996:29379824:29391493	0.79	0.76	0.93	0.404729	2.03877	0/0	0/0	9/11	0.977777777778;0.682539683486;0.977777777778	MID	-
ENSG00000123358:NR4A1:chr12:+:52446279:52446429:52435713:52448110	0.14	0.06	0.18	-0.417072	1.943	0/0	0/0	11/11	0.977777777778;0.95925925937;0.977777777778	PASS	-
ENSG00000196663:TECPR2:chr14:+:102898132:102898465:102894719:102900571	0.87	0.85	0.94	-0.0897764	3.40608	0/0	0/0	8/11	0.894444444776;0.765257383079;0.944444444444	MID	-
ENSG00000171606:ZNF274:chr19:+:58697063:58697205:58695365:58698313	0.87	0.82	0.93	-0.0629724	1.92603	0/0	0/0	8/11	0.966666666667;0.517353726913;0.940740740961	LOW	-
ENSG00000100083:GGA1:chr22:+:38020975:38021083:38019640:38025468	0.77	0.69	0.86	-0.133899	2.43683	0/0	0/0	8/11	0.887037037479;0.922222222553;0.966666666667	PASS	-
ENSG00000129315:CCNT1:chr12:-:49089781:49089945:49089612:49091920	0.9	0.85	0.98	0.236381	1.35372	0/0	0/0	9/11	0.758059695824;0.930555555721;0.837037037479	MID	-
ENSG00000140939:NOL3:chr16:+:67207910:67207949:67204477:67208064	0.88	0.77	0.98	0.0946451	1.1212	0/0	0/0	9/11	0.94814814859;1.0;0.988888888889	PASS	-
ENSG00000135074:ADAM19:chr5:-:156934063:156934148:156932816:156936308	0.86	0.78	1	-0.12718	8.19938	0/0	0/0	8/11	0.988888888889;0.967708339411;0.925925926036	PASS	-
ENSG00000124496:TRERF1:chr6:-:42230997:42231306:42227461:42232441	0.9	0.82	1	0.543894	2.51634	0/0	0/0	11/11	0.955555555556;0.826064815455;1.0	PASS	-
ENSG00000137075:RNF38:chr9:-:36390463:36390613:36376124:36400550	0.32	0.24	0.39	-0.213946	1.45913	0/0	0/0	10/11	0.956228956249;0.921296296683;0.962962963184	PASS	-
ENSG00000212694:LINC01089:chr12:-:122240536:122240690:122239714:122240784	0.82	0.81	0.91	-0.105617	2.4884	0/0	0/0	10/11	0.940740740961;0.935000000232;0.944444444444	PASS	-
ENSG00000180964:TCEAL8:chrX:-:102509532:102509605:102508945:102510005	0.83	0.79	0.89	0.117645	1.16529	0/0	0/0	8/11	0.862962963184;0.892206714578;0.483736265285	LOW	-
ENSG00000168118:RAB4A:chr1:+:229424475:229424590:229407117:229431594	0.82	0.66	0.94	-0.0925192	2.01145	0/0	0/0	9/11	1.0;0.814259260065;1.0	PASS	-
ENSG00000135316:SYNCRIP:chr6:-:86351009:86351169:86350282:86352514	0.77	0.76	0.84	-0.0752051	1.50143	0/0	0/0	8/11	0.888888888889;0.591666667329;0.618518519402	LOW	-
ENSG00000099968:BCL2L13:chr22:+:18178906:18178976:18166087:18185008	0.74	0.63	0.89	-0.172614	3.02181	0/0	0/0	9/11	0.7002777795;0.96934524434;0.87777777844	MID	-
ENSG00000172292:CERS6:chr2:+:169622831:169622855:169622258:169626019	0.23	0.12	0.34	0.218365	16.9926	0/0	0/0	8/11	0.955555555556;0.881944445272;0.95	PASS	-
ENSG00000137070:IL11RA:chr9:+:34660800:34660933:34660597:34661478	0.9	0.9	1	-0.0728997	3.81487	0/0	0/0	10/11	0.762222222984;0.878601761783;0.985185185406	MID	-
ENSG00000143437:ARNT:chr1:-:150814899:150814944:150812130:150818738	0.63	0.56	0.67	-0.219966	2.48057	0/0	0/0	10/11	0.974074074295;0.896296296517;0.925925926367	PASS	-
ENSG00000113108:APBB3:chr5:-:139941428:139941434:139941286:139941684	0.83	0.82	0.96	0.516014	2.63376	0/0	0/0	10/11	0.922222222222;1.0;0.988888888889	PASS	-
ENSG00000123636:BAZ2B:chr2:-:160287373:160287667:160285771:160289267	0.63	0.46	0.84	-0.202623	2.19782	0/0	0/0	10/11	0.279733355037;0.861636848934;0.735185186399	LOW	-
ENSG00000116604:MEF2D:chr1:-:156446285:156446306:156445029:156446803	0.59	0.36	0.84	0.517671	8.23471	0/0	0/0	9/11	0.940740740961;0.753968254441;0.955555555556	MID	-
ENSG00000135655:USP15:chr12:+:62768170:62768316:62749256:62775270	0.15	0.06	0.23	-0.103855	1.13946	0/0	0/0	10/11	0.988888888889;0.952777777778;0.9	PASS	-
ENSG00000147044:CASK:chrX:-:41414852:41414888:41413168:41416284	0.26	0.14	0.36	-0.538404	3.72242	0/0	0/0	11/11	0.944444444444;0.986111111111;0.927777777778	PASS	-
ENSG00000132199:ENOSF1:chr18:-:691067:691106:690631:693881	0.69	0.6	0.84	-0.213005	3.31517	0/0	0/0	11/11	0.767962963714;0.774358974817;0.807777779135	MID	-
ENSG00000180776:ZDHHC20:chr13:-:21956039:21956084:21955688:21957058	0.14	0.08	0.17	-0.218966	1.34188	0/0	0/0	10/11	0.488888889551;0.860000000397;0.659259260363	LOW	-
ENSG00000223891:OSER1-AS1:chr20:+:42843527:42843643:42839996:42853460	0.58	0.4	0.72	-0.157066	1.60205	0/0	0/0	8/11	0.872222222222;0.000102078905866;0.776851852404	LOW	-
ENSG00000203485:INF2:chr14:+:105183899:105183983:105181193:105185131	0.16	0.03	0.29	0.0898799	2.35036	0/0	0/0	8/11	0.896296296517;0.843791494767;0.811481481956	PASS	-
ENSG00000036448:MYOM2:chr8:+:2089063:2089100:2088809:2091324	0.23	0.17	0.31	-0.521603	3.06692	0/0	0/0	8/11	0.955555555556;0.914414414683;0.977777777778	PASS	-
ENSG00000135317:SNX14:chr6:-:86277251:86277295:86259597:86281854	0.87	0.8	0.94	-0.111802	7.66879	0/0	0/0	11/11	0.940740740961;0.886363637041;0.737500000662	MID	-
ENSG00000171735:CAMTA1:chr1:+:6880240:6880310:6845635:6885151	0.71	0.66	0.8	-0.0827446	1.4049	0/0	0/0	10/11	1.0;0.807725541932;0.825925926367	PASS	-
ENSG00000163110:PDLIM5:chr4:+:95506136:95506154:95497185:95506715	0.03	0.01	0.04	-0.158525	1.203	0/0	0/0	8/11	0.918518518739;1.0;0.988888888889	PASS	-
ENSG00000136717:BIN1:chr2:-:127815048:127815177:127808488:127816586	0.86	0.78	0.95	0.297504	1.53235	0/0	0/0	10/11	0.92962962985;0.935185185406;0.92962962985	PASS	-
ENSG00000138382:METTL5:chr2:-:170668966:170669034:170668368:170671986	0.93	0.95	1	-0.0586692	5.83769	0/0	0/0	9/11	0.549629632963;0.807904404752;0.192962966363	LOW	-
ENSG00000133657:ATP13A3:chr3:-:194132927:194133017:194126845:194134487	0.71	0.59	0.82	-0.156065	2.14292	0/0	0/0	8/11	0.974074074295;0.944444444444;0.856656491839	PASS	-
ENSG00000105223:PLD3:chr19:+:40871459:40871492:40854631:40872325	0.43	0.32	0.58	-0.302333	2.3359	0/0	0/0	8/11	0.92296296325;0.823232324737;0.927777777778	PASS	-
ENSG00000134369:NAV1:chr1:+:201759681:201759705:201758920:201759816	0.41	0.28	0.53	0.217287	2.21087	0/0	0/0	8/11	0.714814815919;0.854166666667;0.933333333333	MID	-
ENSG00000137965:IFI44:chr1:+:79128388:79128563:79125168:79129449	0.67	0.33	0.98	-0.254613	4.29769	0/0	0/0	11/11	0.988888888889;0.953703703814;0.74814814859	MID	-
ENSG00000025434:NR1H3:chr11:+:47280730:47280810:47270550:47281341	0.52	0.33	0.66	-0.344478	3.64849	0/0	0/0	10/11	1.0;0.913020847738;0.862962963846	PASS	-
ENSG00000280670:CCDC163:chr1:-:45962970:45963055:45962295:45965016	0.57	0.32	0.72	-0.283021	2.9252	0/0	0/0	8/11	0.455185188187;0.937928900999;0.724814817309	LOW	-
ENSG00000124243:BCAS4:chr20:+:49458302:49458437:49446917:49493022	0.88	0.88	0.95	-0.0859518	3.27634	0/0	0/0	9/11	0.977777777778;0.959259259701;0.988888888889	PASS	-
ENSG00000171469:ZNF561:chr19:-:9728296:9728444:9727847:9728766	0.19	0.11	0.21	0.119016	2.71722	0/0	0/0	8/11	0.409567315866;0.232781403369;0.201964058479	LOW	-
ENSG00000186566:GPATCH8:chr17:-:42516038:42516083:42513913:42541839	0.14	0.06	0.17	-0.228982	1.36511	0/0	0/0	8/11	0.474074075619;0.892592593034;0.91400673406	LOW	-
ENSG00000162591:MEGF6:chr1:-:3415261:3415390:3415063:3416151	0.73	0.63	0.83	-0.197203	3.68701	0/0	0/0	10/11	0.870370370812;0.83277777897;0.944444444444	PASS	-
ENSG00000132300:PTCD3:chr2:+:86352917:86353003:86352638:86354283	0.81	0.67	0.93	-0.0869991	1.89153	0/0	0/0	8/11	0.724074074957;0.735483304706;0.488888889551	LOW	-
ENSG00000204842:ATXN2:chr12:-:111953957:111954167:111951343:111956052	0.78	0.71	0.89	-0.126886	2.39579	0/0	0/0	9/11	0.966666666667;0.914814814925;0.962962963184	PASS	-
ENSG00000126870:WDR60:chr7:+:158727108:158727240:158723206:158734615	0.99	0.99	1	0.0968943	1.10847	0/0	0/0	8/11	0.977777777778;0.853518519633;0.966666666667	PASS	-
ENSG00000123130:ACOT9:chrX:-:23752457:23752484:23751334:23754035	0.22	0.08	0.33	-0.512327	2.94618	0/0	0/0	10/11	0.969444444444;0.763888889441;0.88888888922	MID	-
ENSG00000099377:HSD3B7:chr16:+:30997743:30997852:30996618:30997925	0.86	0.97	1	-0.136134	132.247	0/0	0/0	10/11	0.874074074295;0.994444444444;0.977777777778	PASS	-
ENSG00000164830:OXR1:chr8:+:107749747:107749828:107738537:107751685	0.45	0.2	0.67	-0.318769	2.37768	0/0	0/0	8/11	0.9;0.977430555556;0.966666666667	PASS	-
ENSG00000182944:EWSR1:chr22:+:29684594:29684775:29674205:29688125	0.94	0.9	1	-0.0629739	3.17503e+06	0/0	0/0	8/11	0.632751327132;0.57453703781;0.755555555887	LOW	-
ENSG00000198561:CTNND1:chr11:+:57561481:57561553:57529518:57563048	0.83	0.78	0.9	-0.10099	2.52679	0/0	0/0	9/11	0.802592593763;0.849971665276;0.883333333996	PASS	-
ENSG00000124588:NQO2:chr6:+:3004728:3004885:2994287:3006701	0.13	0.06	0.18	-0.489902	2.27939	0/0	0/0	11/11	0.0259322534042;0.626851853066;0.955555555556	LOW	-
ENSG00000124588:NQO2:chr6:+:3004728:3004885:3004023:3006701	0.35	0.27	0.38	-0.406268	2.63593	0/0	0/0	9/11	0.496296296517;0.626851853066;0.955555555556	LOW	-
ENSG00000013573:DDX11:chr12:+:31230878:31231222:31227261:31231323	0.89	0.84	1	0.49619	2.25629	0/0	0/0	9/11	0.3204959287;0.377407414714;0.324074082904	LOW	-
ENSG00000197343:ZNF655:chr7:+:99159510:99159596:99158318:99159990	0.83	0.73	1	-0.101027	2.48843	0/0	0/0	8/11	0.69148148232;0.735718462356;0.379391536199	LOW	-
ENSG00000136856:SLC2A8:chr9:+:130160183:130160390:130159817:130162185	0.85	0.71	0.96	-0.105913	3.39573	0/0	0/0	11/11	0.933333333333;0.953703703814;0.959259259701	PASS	-
ENSG00000122545:SEPT7:chr7:+:35871104:35871106:35840880:35872407	0.78	0.74	0.9	-0.161969	3.83427	0/0	0/0	10/11	0.657037038936;1.0;0.392592594359	LOW	-
ENSG00000032742:IFT88:chr13:+:21237401:21237525:21230569:21237636	0.06	0.01	0.08	-0.118304	1.14351	0/0	0/0	9/11	0.9;0.76076210969;0.966666666667	MID	-
ENSG00000154217:PITPNC1:chr17:+:65683181:65683300:65671658:65688687	0.82	0.7	0.92	-0.126858	3.3416	0/0	0/0	10/11	0.866666666667;0.842592593034;0.805555555556	PASS	-
ENSG00000087266:SH3BP2:chr4:+:2833649:2833705:2833406:2834057	0.87	0.81	0.93	-0.0725877	2.37849	0/0	0/0	8/11	0.977777777778;0.955357142857;0.962962963184	PASS	-
ENSG00000040341:STAU2:chr8:-:74439925:74440039:74334937:74464246	0.29	0.14	0.38	-0.193622	1.3729	0/0	0/0	10/11	0.483333333996;0.966666666667;0.82777777844	LOW	-
ENSG00000185347:C14orf80:chr14:+:105962216:105962423:105960270:105963693	0.18	0.13	0.24	-0.165098	1.2532	0/0	0/0	10/11	0.867407407694;0.903703704145;1.0	PASS	-
ENSG00000084693:AGBL5:chr2:+:27291915:27291962:27291612:27292440	0.47	0.33	0.5	-0.245326	1.86235	0/0	0/0	11/11	0.966666666667;0.957446808511;0.95	PASS	-
ENSG00000186470:BTN3A2:chr6:+:26368405:26368495:26365580:26368792	0.89	0.85	0.99	-0.0919582	7.52636	0/0	0/0	8/11	0.903703704145;0.41740741084;0.294814821415	LOW	-
ENSG00000277258:PCGF2:chr17:-:36904131:36904224:36896695:36904448	0.38	0.18	0.55	-0.223134	1.56465	0/0	0/0	9/11	0.526104227192;0.910185185737;0.778374486251	LOW	-
ENSG00000160293:VAV2:chr9:-:136652367:136652382:136651007:136653475	0.31	0.08	0.46	0.306473	289.249	0/0	0/0	11/11	1.0;1.0;0.916666666667	PASS	Only alternative junctions|chr9:136651008:136652367;chr9:136652383:136653475
ENSG00000176092:AIM1L:chr1:-:26662585:26662698:26658109:26662828	0.42	0.35	0.52	-0.547024	21.8383	0/0	0/0	10/11	1.0;0.89648148194;0.896296297179	PASS	Only alternative junctions|chr1:26658110:26662828
ENSG00000116754:SRSF11:chr1:+:70697541:70697658:70694238:70697950	0.29	0.14	0.38	-0.244776	1.53077	0/0	0/0	10/11	0.940740740961;0.948148148259;0.718518518739	MID	-
ENSG00000176986:SEC24C:chr10:+:75506562:75506762:75506474:75528567	0.93	0.92	1	-0.0677714	6.77714e+06	0/0	0/0	8/11	0.9;0.931481481592;0.94814814859	PASS	-
ENSG00000161896:IP6K3:chr6:-:33706909:33707038:33703432:33714534	0.58	0.39	0.76	0.358484	2.61784	0/0	0/0	10/11	0.940740740961;0.877811507293;0.918518518739	PASS	-
ENSG00000183458:RP11-958N24.1:chr16:+:15013719:15013940:15013285:15014128	0.94	0.91	1	-0.0536411	13.4822	0/0	0/0	8/11	0.176851856377;0.159629633692;0.165185190075	LOW	-
ENSG00000100813:ACIN1:chr14:-:23559190:23559310:23551045:23559730	0.45	0.35	0.56	-0.236445	1.76022	0/0	0/0	11/11	0.955555555556;0.90462962985;0.791111111972	MID	-
ENSG00000131148:EMC8:chr16:-:85813984:85814079:85813473:85814816	0.93	0.9	0.96	0.114442	1.14052	0/0	0/0	10/11	0.977777777778;0.988888888889;1.0	PASS	-
ENSG00000170949:ZNF160:chr19:-:53594665:53594806:53589574:53594889	0.44	0.32	0.52	-0.239621	1.73845	0/0	0/0	8/11	0.966666666667;0.919444444444;0.441600621854	LOW	-
ENSG00000163607:GTPBP8:chr3:+:112713983:112714112:112711971:112715738	0.8	0.74	0.9	0.108768	1.16405	0/0	0/0	8/11	0.802777779102;0.702356318654;0.875925926367	MID	-
ENSG00000160087:UBE2J2:chr1:-:1203112:1203372:1198766:1209045	0.92	0.9	0.96	0.109377	1.13471	0/0	0/0	9/11	0.951851852073;0.972222222222;0.977777777778	PASS	-
ENSG00000104957:CCDC130:chr19:+:13872304:13872382:13869824:13873112	0.94	0.93	1	-0.0580792	39.6975	0/0	0/0	11/11	0.883931624062;0.845502566069;0.72250000106	MID	-
ENSG00000102858:MGRN1:chr16:+:4736259:4736304:4733933:4738796	0.29	0.2	0.37	0.114586	1.65307	0/0	0/0	8/11	0.875;1.0;0.802592593431	PASS	-
ENSG00000163138:PACRGL:chr4:+:20709425:20709493:20706437:20714410	0.7	0.56	0.86	-0.179892	2.51667	0/0	0/0	8/11	0.874074074295;0.806602331645;0.874074074295	PASS	-
ENSG00000100150:DEPDC5:chr22:+:32269240:32269318:32266730:32275510	0.88	0.76	1	-0.108247	7.93735	0/0	0/0	11/11	0.883333333333;0.956263378645;0.855925926401	PASS	-
ENSG00000034677:RNF19A:chr8:-:101312755:101312879:101300495:101315387	0.29	0.13	0.45	-0.250355	1.54849	0/0	0/0	9/11	0.57629396532;0.00462422422443;0.728777390756	LOW	-
ENSG00000105483:CARD8:chr19:-:48726975:48727125:48725112:48734916	0.6	0.48	0.71	-0.233587	2.38768	0/0	0/0	8/11	0.966666666667;0.468657552534;1.0	LOW	-
ENSG00000087274:ADD1:chr4:+:2928365:2928402:2927839:2929897	0.12	0.05	0.2	0.0967975	4.77373	0/0	0/0	9/11	0.850925926367;1.0;0.890740740961	PASS	-
ENSG00000077458:FAM76B:chr11:-:95512241:95512299:95512118:95512770	0.62	0.43	0.81	-0.249918	2.92575	0/0	0/0	11/11	0.86381766407;0.936781609367;0.870277777811	PASS	-
ENSG00000143624:INTS3:chr1:+:153735708:153735838:153735323:153736307	0.94	0.99	1	-0.0588741	16.5594	0/0	0/0	10/11	0.951851852073;0.916666666667;0.940740740961	PASS	-
ENSG00000115648:MLPH:chr2:+:238443206:238443290:238436159:238448990	0.18	0.08	0.17	-0.374837	1.84823	0/0	0/0	8/11	1.0;0.946986607143;0.853703704145	PASS	-
ENSG00000214548:MEG3:chr14:+:101300968:101301088:101296086:101302503	0.16	0.1	0.2	-0.392006	1.87048	0/0	0/0	10/11	0.955555555556;0.977777777778;0.911111111111	PASS	-
ENSG00000099889:ARVCF:chr22:-:19964228:19964246:19963280:19964937	0.34	0.18	0.54	0.322243	20.2985	0/0	0/0	10/11	0.907407407628;0.907407407959;0.87314814859	PASS	-
ENSG00000124588:NQO2:chr6:+:3004728:3004885:3004493:3006701	0.4	0.15	0.52	-0.370086	2.61462	0/0	0/0	8/11	0.490740740961;0.626851853066;0.955555555556	LOW	-
ENSG00000100038:TOP3B:chr22:-:22330352:22330559:22330179:22337126	0.18	0.1	0.26	0.110673	2.57983	0/0	0/0	10/11	1.0;0.957407407628;0.944444444444	PASS	-
ENSG00000011465:DCN:chr12:-:91573138:91573463:91572362:91576431	0.3	0.19	0.41	-0.183412	1.3551	0/0	0/0	8/11	0.92962962985;0.684882552658;0.87777777844	MID	-
ENSG00000102897:LYRM1:chr16:+:20926877:20927036:20911857:20931443	0.83	0.75	0.94	-0.0744176	1.75905	0/0	0/0	8/11	1.0;0.977777777778;0.951851852073	PASS	-
ENSG00000075711:DLG1:chr3:-:196802707:196802741:196796131:196803456	0.68	0.55	0.92	0.51122	3.9669	0/0	0/0	11/11	0.511111111773;0.955882352941;0.688888889551	LOW	-
ENSG00000185187:SIGIRR:chr11:-:408694:408893:408206:409867	0.92	0.88	0.97	0.10062	1.12336	0/0	0/0	8/11	0.809629629884;0.903703704145;0.944444444444	PASS	-
ENSG00000143207:RFWD2:chr1:-:176145045:176145143:176085817:176153768	0.89	0.83	0.99	-0.0997217	11.8159	0/0	0/0	11/11	0.670370370812;0.775925926367;0.733148148987	MID	-
ENSG00000172954:LCLAT1:chr2:+:30775358:30775515:30756180:30785011	0.06	0.01	0.11	-0.193104	1.25963	0/0	0/0	8/11	0.988888888889;0.919373219626;0.855555556218	PASS	-
ENSG00000168116:KIAA1586:chr6:+:56915571:56915652:56912194:56917483	0.82	0.72	0.91	-0.0912217	2.03751	0/0	0/0	8/11	0.470370372136;0.884960133352;0.663549048826	LOW	-
ENSG00000115840:SLC25A12:chr2:-:172666733:172666786:172666196:172683307	0.94	0.92	0.96	-0.0545288	6.29786	0/0	0/0	8/11	0.488888889551;0.968553459307;0.907407407628	LOW	-
ENSG00000058799:YIPF1:chr1:-:54348785:54348949:54344395:54354579	0.84	0.76	0.93	-0.0976585	2.56139	0/0	0/0	10/11	0.977777777778;0.88888888922;0.86370370388	PASS	-
ENSG00000095637:SORBS1:chr10:-:97135729:97135813:97127456:97141441	0.11	0.06	0.14	-0.229066	1.34452	0/0	0/0	11/11	1.0;0.829156548494;0.974074074295	PASS	-
ENSG00000103197:TSC2:chr16:+:2127598:2127727:2126586:2129032	0.44	0.31	0.59	0.327594	3.79837	0/0	0/0	11/11	1.0;0.95925925937;0.916666667329	PASS	-
ENSG00000106635:BCL7B:chr7:-:72957877:72957974:72954382:72966496	0.84	0.8	0.92	-0.0944532	2.52133	0/0	0/0	11/11	0.951851852073;0.766687243804;0.851270983316	MID	-
ENSG00000196498:NCOR2:chr12:-:125020110:125020157:124979914:125051853	0.73	0.67	0.81	-0.131081	1.9676	0/0	0/0	9/11	0.830370370878;0.968085106383;1.0	PASS	-
ENSG00000121039:RDH10:chr8:+:74233166:74233312:74209664:74234913	0.93	0.96	1	-0.0539207	3.58777	0/0	0/0	8/11	0.862962963184;0.972222222222;0.822222222884	PASS	-
ENSG00000100280:AP1B1:chr22:-:29725700:29725709:29724884:29726366	0.15	0.09	0.15	-0.304662	1.56066	0/0	0/0	8/11	0.962962963184;0.888888888889;0.862962963184	PASS	-
ENSG00000148153:INIP:chr9:-:115478740:115478821:115456513:115480266	0.84	0.8	0.93	-0.0881528	2.2783	0/0	0/0	11/11	0.955555555556;0.619418383381;0.646008344574	MID	-
ENSG00000115648:MLPH:chr2:+:238443206:238443290:238428672:238448990	0.79	0.73	0.89	-0.201522	34.7826	0/0	0/0	8/11	0.881481481923;0.946986607143;0.853703704145	PASS	Only alternative junctions|chr2:238428673:238448990
ENSG00000118369:USP35:chr11:+:77916887:77917081:77900203:77918575	0.95	0.86	1	-0.0514373	17.2639	0/0	0/0	10/11	0.866666666667;0.977777777778;0.955555555556	PASS	-
ENSG00000070501:POLB:chr8:+:42207524:42207583:42202537:42210036	0.87	0.75	0.99	-0.0942217	3.41566	0/0	0/0	9/11	0.962962963184;0.955997392535;0.962962963184	PASS	-
ENSG00000147586:MRPS28:chr8:-:80915233:80915355:80831383:80942288	0.93	0.89	0.97	-0.0560941	4.41419	0/0	0/0	10/11	1.0;0.933333333664;0.755260877849	MID	-
ENSG00000163072:NOSTRIN:chr2:+:169716021:169716147:169713288:169717304	0.93	0.87	1	-0.0646309	15.1774	0/0	0/0	10/11	0.955555555556;0.901851852073;0.850000000662	PASS	-
ENSG00000136643:RPS6KC1:chr1:+:213405465:213405598:213341316:213414044	0.91	0.86	0.99	-0.0749387	5.27539	0/0	0/0	9/11	0.966666666667;0.935185185406;0.83756613868	PASS	-
ENSG00000105700:KXD1:chr19:+:18671229:18671360:18668759:18672845	0.74	0.66	0.88	-0.169858	2.90477	0/0	0/0	9/11	0.874814815654;0.931481481592;0.935555555589	PASS	-
ENSG00000173226:IQCB1:chr3:-:121527762:121527856:121526290:121544897	0.85	0.81	0.94	-0.083699	2.34274	0/0	0/0	9/11	0.590740742286;0.650370372501;0.500363026239	LOW	-
ENSG00000042088:TDP1:chr14:+:90442124:90442159:90437615:90446883	0.9	0.85	1	-0.0688048	3.1569	0/0	0/0	9/11	0.951851852073;1.0;0.92962962985	PASS	-
ENSG00000102312:PORCN:chrX:+:48372514:48372529:48371107:48372627	0.26	0.06	0.43	0.251797	65.044	0/0	0/0	9/11	1.0;1.0;0.896296296517	PASS	-
ENSG00000078403:MLLT10:chr10:+:21875222:21875277:21846753:21884259	0.9	0.82	1	-0.0906967	17.3666	0/0	0/0	8/11	0.937777777844;0.481818182902;0.555555560854	LOW	-
ENSG00000116521:SCAMP3:chr1:-:155227075:155227177:155226582:155228616	0.89	0.85	0.96	-0.0631443	2.41635	0/0	0/0	9/11	0.951851852073;0.852443329927;0.966666666667	PASS	-
ENSG00000010803:SCMH1:chr1:-:41625396:41625605:41608784:41626546	0.48	0.34	0.55	-0.169687	1.48322	0/0	0/0	9/11	0.900000000331;0.493409045703;0.837037037479	LOW	-
ENSG00000090060:PAPOLA:chr14:+:97026985:97027048:97022750:97029155	0.78	0.67	0.88	-0.134824	2.51037	0/0	0/0	9/11	0.716666668322;0.817460317933;0.881481481923	MID	-
ENSG00000168487:BMP1:chr8:+:22049747:22049848:22049664:22051570	0.02	0	0.04	-0.0783747	1.08724	0/0	0/0	9/11	0.988888888889;0.891965812362;0.944444444444	PASS	-
ENSG00000147586:MRPS28:chr8:-:80940929:80941031:80915415:80942288	0.07	0.04	0.09	-0.14004	1.17843	0/0	0/0	8/11	1.0;0.00105245599243;0.846296296517	LOW	-
ENSG00000241058:NSUN6:chr10:-:18931404:18931484:18905222:18940057	0.86	0.75	1	-0.0888431	2.86051	0/0	0/0	9/11	0.962962963184;0.894601869583;0.638240742021	MID	-
ENSG00000168297:PXK:chr3:+:58351600:58351651:58318817:58355157	0.9	0.88	1	-0.0593529	2.63789	0/0	0/0	8/11	1.0;0.806442276134;0.820370371474	PASS	-
ENSG00000129559:NEDD8:chr14:-:24700857:24700943:24687421:24701455	0.85	0.81	0.92	-0.137854	10.3574	0/0	0/0	8/11	0.470370371474;0.862294073022;0.709259259701	LOW	-
ENSG00000117625:RCOR3:chr1:+:211485696:211485829:211469095:211486061	0.86	0.77	0.94	-0.118028	6.79619	0/0	0/0	8/11	0.955555555556;0.795370370977;0.935185185406	MID	-
ENSG00000119844:AFTPH:chr2:+:64806619:64808407:64800202:64812555	0.9	0.83	0.99	0.233218	1.34889	0/0	0/0	9/11	0.905299145397;0.95925925937;0.977777777778	PASS	-
ENSG00000186132:C2orf76:chr2:-:120078729:120078780:120069279:120097402	0.88	0.82	1	-0.106895	8.36183	0/0	0/0	10/11	0.940740740961;0.898692810652;0.658564418189	MID	-
ENSG00000111237:VPS29:chr12:-:110937339:110937351:110934008:110939853	0.56	0.44	0.76	0.297648	2.58621	0/0	0/0	9/11	0.933333333333;1.0;0.955555555556	PASS	-
ENSG00000175029:CTBP2:chr10:-:126776759:126776888:126727724:126799558	0.1	0.06	0.13	0.0594283	2.36971	0/0	0/0	9/11	0.300000005298;0.966666666667;0.599629632963	LOW	-
ENSG00000138443:ABI2:chr2:+:204276007:204276094:204267457:204281630	0.54	0.43	0.62	-0.12332	1.36125	0/0	0/0	8/11	0.740773120931;0.865934976216;0.859259259701	MID	-
ENSG00000137776:SLTM:chr15:-:59204761:59204809:59193486:59209133	0.76	0.69	0.82	-0.119788	1.96845	0/0	0/0	10/11	0.944444444444;0.764062500714;0.583376070195	LOW	-
ENSG00000175203:DCTN2:chr12:-:57932301:57932307:57929628:57939810	0.41	0.29	0.52	0.192798	2.56668	0/0	0/0	9/11	0.966666666667;1.0;0.885185185406	PASS	-
ENSG00000025434:NR1H3:chr11:+:47280651:47280810:47270550:47281341	0.4	0.3	0.54	-0.456987	4.43715	0/0	0/0	10/11	1.0;0.861481482287;0.862962963846	PASS	-
ENSG00000116001:TIA1:chr2:-:70455475:70455594:70454954:70456395	0.08	0.05	0.1	-0.362506	1.64599	0/0	0/0	11/11	0.890555555622;0.837710438172;0.802910053813	PASS	-
ENSG00000071205:ARHGAP10:chr4:+:148768301:148768373:148744108:148785996	0.91	0.91	1	-0.0843958	29.3899	0/0	0/0	8/11	0.807037038273;0.903935202294;0.988888888889	PASS	-
ENSG00000163644:PPM1K:chr4:-:89199295:89199794:89198395:89205557	0.74	0.62	0.81	-0.205383	4.60287	0/0	0/0	9/11	0.938888888889;0.90370370398;0.914814815256	PASS	-
ENSG00000164035:EMCN:chr4:-:101344468:101344561:101338298:101368689	0.89	0.83	0.95	-0.0678352	2.52865	0/0	0/0	9/11	0.559981999277;0.927777777943;0.896296296517	LOW	-
ENSG00000187630:DHRS4L2:chr14:+:24470592:24470726:24464342:24473545	0.43	0.3	0.51	0.255032	2.49245	0/0	0/0	11/11	0.488888890213;0.395185191598;0.286574081083	LOW	-
ENSG00000186567:CEACAM19:chr19:+:45182124:45182208:45179693:45183559	0.67	0.55	0.77	-0.127409	1.62469	0/0	0/0	11/11	0.875925926367;0.86468265454;0.966666666667	PASS	-
ENSG00000137601:NEK1:chr4:-:170359233:170359410:170354816:170384393	0.78	0.72	0.85	-0.118258	2.12931	0/0	0/0	8/11	0.748703705271;0.886248055152;0.940740740961	MID	-
ENSG00000134744:ZCCHC11:chr1:-:52924007:52924121:52912339:52937623	0.87	0.79	0.94	-0.103803	5.15124	0/0	0/0	8/11	0.951851852073;0.933333333333;0.744444445769	MID	-
ENSG00000148655:C10orf11:chr10:+:78193473:78193520:78084243:78316966	0.06	0	0.11	0.0539837	7.31412	0/0	0/0	8/11	0.842592593034;0.914893617021;0.966666666667	PASS	-
ENSG00000204351:SKIV2L:chr6:+:31928972:31929163:31928871:31929323	0.83	0.76	0.92	-0.0987399	2.35368	0/0	0/0	9/11	0.846666666865;0.961111111111;0.816666666667	PASS	-
ENSG00000184465:WDR27:chr6:-:170043792:170043882:170038756:170058371	0.55	0.46	0.62	-0.298131	2.90434	0/0	0/0	10/11	1.0;0.910185185572;0.985185185406	PASS	-
ENSG00000100150:DEPDC5:chr22:+:32272142:32272251:32270391:32275510	0.86	0.79	0.95	-0.0764341	2.15515	0/0	0/0	8/11	0.9;0.994444444444;0.855925926401	PASS	-
ENSG00000197256:KANK2:chr19:-:11306297:11306496:11305266:11308160	0.79	0.73	0.86	-0.119391	2.37789	0/0	0/0	9/11	0.951851852073;0.738690477134;0.92962962985	MID	-
ENSG00000128595:CALU:chr7:+:128394582:128394776:128394509:128398924	0.11	0.08	0.13	-0.079831	1.09852	0/0	0/0	9/11	0.988888888889;0.972222222222;0.966666666667	PASS	-
ENSG00000064933:PMS1:chr2:+:190728468:190728954:190719854:190738221	0.93	0.9	1	-0.0573333	4.65025	0/0	0/0	9/11	0.857407407628;0.955555555556;0.774814814991	MID	-
ENSG00000140367:UBE2Q2:chr15:+:76189335:76189402:76175765:76191767	0.84	0.79	0.89	-0.0782373	1.95166	0/0	0/0	8/11	0.351481484705;0.384989120177;0.966666666667	LOW	-
ENSG00000174353:STAG3L3:chr7:-:72470880:72471004:72470382:72473543	0.31	0.2	0.44	0.217989	3.42115	0/0	0/0	10/11	0.164814819561;0.237592593332;0.257037038936	LOW	-
ENSG00000213983:AP1G2:chr14:-:24035770:24035895:24035628:24036319	0.75	0.57	0.96	-0.129206	2.06346	0/0	0/0	10/11	0.966666666667;0.988888888889;0.966666666667	PASS	-
ENSG00000089280:FUS:chr16:+:31198122:31198157:31196500:31199645	0.97	0.96	0.99	0.110752	1.12888	0/0	0/0	10/11	0.866666667329;0.842857142857;0.951851852073	PASS	-
ENSG00000160752:FDPS:chr1:+:155279579:155279756:155278867:155279833	0.48	0.35	0.6	-0.233337	1.82407	0/0	0/0	8/11	0.965555555622;0.952222222255;0.213518521355	LOW	-
ENSG00000086619:ERO1B:chr1:-:236413184:236413267:236406795:236415349	0.83	0.76	0.9	-0.0932762	2.21816	0/0	0/0	9/11	0.726019515485;0.846730655934;0.9	MID	-
ENSG00000132530:XAF1:chr17:+:6665204:6665356:6663920:6665473	0.48	0.34	0.57	-0.228216	1.79603	0/0	0/0	8/11	1.0;0.944444444444;0.774074074957	MID	-
ENSG00000121310:ECHDC2:chr1:-:53370705:53370762:53364896:53373539	0.64	0.47	0.75	-0.227571	2.72696	0/0	0/0	8/11	0.922222222222;0.90350877193;0.8	PASS	-
ENSG00000153406:NMRAL1:chr16:-:4521314:4521450:4519699:4524093	0.75	0.56	1	0.284013	1.61546	0/0	0/0	8/11	1.0;0.168609507895;0.162849742845	LOW	-
ENSG00000164828:SUN1:chr7:+:882842:882869:881767:888054	0.86	0.78	0.94	-0.116906	5.689	0/0	0/0	9/11	0.988888888889;0.697530864565;0.933333333333	MID	-
ENSG00000102893:PHKB:chr16:+:47497792:47497904:47495337:47531309	0.85	0.77	1	0.400226	1.90207	0/0	0/0	8/11	0.977777777778;0.975925926036;0.756339032286	MID	-
ENSG00000119912:IDE:chr10:-:94238401:94238546:94235751:94239033	0.05	0.02	0.08	-0.0922298	1.10752	0/0	0/0	10/11	0.940740740961;0.94061447829;0.885185186068	PASS	-
ENSG00000138101:DTNB:chr2:-:25606704:25606758:25602192:25610157	0.53	0.47	0.63	0.18781	1.55421	0/0	0/0	9/11	0.910000000066;0.520215627815;0.936111111111	LOW	-
ENSG00000106799:TGFBR1:chr9:+:101894790:101895021:101891382:101900140	0.9	0.85	1	-0.0737456	4.26502	0/0	0/0	8/11	0.796296296848;0.911111111442;0.751851852073	MID	-
ENSG00000197563:PIGN:chr18:-:59781793:59781872:59777206:59805475	0.88	0.76	1	-0.114149	15.7823	0/0	0/0	9/11	0.835185185406;0.734964619709;0.829113757362	MID	-
ENSG00000115694:STK25:chr2:-:242447420:242447550:242441123:242447857	0.87	0.88	0.93	-0.0855554	2.94959	0/0	0/0	10/11	0.903703704145;0.977816901408;0.955555555556	PASS	-
ENSG00000084623:EIF3I:chr1:+:32694099:32694210:32690076:32696527	0.93	0.88	1	-0.0654155	8.17441	0/0	0/0	9/11	0.770370370812;0.866666666998;0.465410056793	LOW	-
ENSG00000151743:AMN1:chr12:-:31862226:31862359:31854941:31881904	0.7	0.63	0.77	-0.132526	1.78316	0/0	0/0	9/11	1.0;0.851296297212;0.82111111184	PASS	-
ENSG00000196295:AC005154.6:chr7:-:30590933:30591095:30590397:30601081	0.3	0.17	0.33	0.109553	1.59269	0/0	0/0	8/11	0.922222222222;0.823981481956;0.876666667064	PASS	-
ENSG00000154553:PDLIM3:chr4:-:186435856:186436044:186435491:186444515	0.98	0.99	1	0.151151	1.18209	0/0	0/0	8/11	0.951851852073;0.987037037147;0.92962962985	PASS	-
ENSG00000157693:TMEM268:chr9:+:117396047:117396158:117390530:117399269	0.87	0.83	0.94	-0.0798089	2.75417	0/0	0/0	10/11	0.944444444444;0.938888888889;0.951851852073	PASS	-
ENSG00000066557:LRRC40:chr1:-:70646768:70646892:70644676:70650467	0.86	0.79	1	-0.123556	8.18482	0/0	0/0	10/11	0.896296296517;0.842037037594;0.92962962985	PASS	-
ENSG00000132423:COQ3:chr6:-:99831573:99831700:99828217:99841949	0.92	0.85	1	-0.0574074	3.32646	0/0	0/0	8/11	0.945185185472;0.826504105643;0.959259259701	PASS	-
ENSG00000179818:PCBP1-AS1:chr2:-:70286774:70286812:70278437:70310638	0.17	0.12	0.24	-0.375469	1.82178	0/0	0/0	11/11	0.933333333333;0.19898113186;0.82296296325	LOW	-
ENSG00000205593:DENND6B:chr22:-:50752828:50752923:50752701:50753033	0.71	0.57	0.87	-0.209164	3.63177	0/0	0/0	8/11	0.988888888889;0.885818297168;0.944444444444	PASS	-
ENSG00000134824:FADS2:chr11:+:61595966:61596069:61584168:61605249	0.85	0.88	0.92	-0.13384	8.05293	0/0	0/0	11/11	0.988888888889;0.988888888889;0.988888888889	PASS	-
ENSG00000075711:DLG1:chr3:-:196888510:196888609:196876667:196910445	0.76	0.46	1	-0.231953	30.2608	0/0	0/0	8/11	0.951851852073;0.837566138018;0.94814814859	PASS	-
ENSG00000064989:CALCRL:chr2:-:188296023:188296091:188252483:188312765	0.52	0.46	0.58	-0.126936	1.35967	0/0	0/0	8/11	0.817407408357;0.991861976245;0.78372507203	MID	-
ENSG00000228782:MRPL45P2:chr17:-:45564128:45564250:45560456:45567531	0.11	0.06	0.14	-0.159709	1.21926	0/0	0/0	8/11	0.614814816581;0.000178807476868;0.47777777844	LOW	-
ENSG00000175581:MRPL48:chr11:+:73519357:73519395:73499037:73536752	0.86	0.83	0.96	-0.0958886	3.13056	0/0	0/0	9/11	0.766666666667;0.706140351139;0.555555555556	LOW	-
ENSG00000136636:KCTD3:chr1:+:215751343:215751424:215751071:215752342	0.9	0.88	0.96	-0.0737226	3.73569	0/0	0/0	10/11	0.933333333333;0.85311818638;0.933333333333	PASS	-
ENSG00000115875:SRSF7:chr2:-:38976039:38976315:38975795:38976670	0.08	0.02	0.14	-0.12196	1.15316	0/0	0/0	10/11	0.988888888889;0.968518518739;0.974074074295	PASS	-
ENSG00000205763:RP9P:chr7:-:32969689:32969720:32961042:32982481	0.91	0.83	1	-0.0731751	4.50812	0/0	0/0	8/11	0.424444446464;0.318309231962;0.866666667991	LOW	-
ENSG00000092871:RFFL:chr17:-:33341758:33341782:33339168:33343388	0.83	0.77	0.91	-0.128003	3.73545	0/0	0/0	10/11	0.907407407628;0.797569445334;0.955555555556	MID	-
ENSG00000140511:HAPLN3:chr15:-:89422648:89422683:89422500:89424587	0.12	0	0.22	-0.213676	1.31884	0/0	0/0	10/11	0.966666666667;0.887912088845;0.855555555556	PASS	-
ENSG00000077238:IL4R:chr16:+:27341386:27341519:27325341:27351506	0.65	0.53	0.74	-0.115838	1.5039	0/0	0/0	10/11	1.0;0.262521129478;0.933333333333	LOW	-
ENSG00000141040:ZNF287:chr17:-:16470642:16471243:16469936:16472265	0.87	0.82	0.96	-0.0824191	2.73242	0/0	0/0	9/11	1.0;0.893121693573;0.903703703814	PASS	-
ENSG00000134330:IAH1:chr2:+:9616115:9616168:9614028:9618350	0.88	0.8	1	-0.106446	10.4091	0/0	0/0	11/11	0.979487179551;0.943710692227;0.955555555556	PASS	-
ENSG00000223891:OSER1-AS1:chr20:+:42843527:42843643:42839717:42853460	0.43	0.31	0.51	-0.225992	1.64863	0/0	0/0	8/11	0.966666666667;0.000102078905866;0.776851852404	LOW	-
ENSG00000101104:PABPC1L:chr20:+:43545396:43545512:43541494:43547546	0.92	0.93	0.99	-0.0614561	4.0446	0/0	0/0	9/11	0.9;0.903703703814;0.804074075156	PASS	-
ENSG00000067191:CACNB1:chr17:-:37341383:37341403:37341117:37342748	0.4	0.15	0.61	0.347878	7.55874	0/0	0/0	8/11	0.885783476134;0.916666667163;0.800740741359	PASS	-
ENSG00000066322:ELOVL1:chr1:-:43830856:43831047:43830679:43831234	0.9	0.91	0.97	-0.0762664	4.11749	0/0	0/0	9/11	0.966666666667;0.988888888889;0.977777777778	PASS	-
ENSG00000213199:ASIC3:chr7:+:150748258:150748406:150748182:150748896	0.75	0.62	0.91	-0.143185	2.37314	0/0	0/0	10/11	0.988888888889;0.972222222222;0.911111111111	PASS	-
ENSG00000066427:ATXN3:chr14:-:92514239:92514433:92511302:92515946	0.21	0.1	0.31	-0.137422	1.21149	0/0	0/0	9/11	0.0239866430121;0.0547124688436;0.0498001747247	LOW	-
ENSG00000050426:LETMD1:chr12:+:51449769:51449804:51447643:51449926	0.73	0.58	0.84	-0.19927	3.80069	0/0	0/0	11/11	0.977777777778;0.985714285714;0.977777777778	PASS	-
ENSG00000197535:MYO5A:chr15:-:52635313:52635394:52632591:52638557	0.24	0.11	0.34	-0.316064	1.73707	0/0	0/0	8/11	0.765555556615;0.941808150874;0.702083990851	MID	-
ENSG00000196498:NCOR2:chr12:-:124811954:124812179:124810916:124815390	0.92	0.89	0.98	0.209423	1.34808	0/0	0/0	10/11	0.988888888889;0.906837607051;0.922222222222	PASS	-
ENSG00000017260:ATP2C1:chr3:+:130613433:130613619:130613181:130649259	0.64	0.47	0.84	-0.188646	2.30008	0/0	0/0	8/11	0.933333333333;0.908703704178;0.851851852073	PASS	-
ENSG00000069424:KCNAB2:chr1:+:6101890:6101932:6100705:6132814	0.57	0.46	0.7	0.239077	2.17835	0/0	0/0	8/11	0.972222222222;0.90079365103;0.955555555556	PASS	-
ENSG00000132589:FLOT2:chr17:-:27211242:27211333:27210249:27215962	0.94	0.88	0.98	0.0896346	1.10629	0/0	0/0	8/11	0.851481482055;0.988888888889;0.977777777778	PASS	-
ENSG00000084072:PPIE:chr1:+:40228188:40228323:40218724:40229360	0.54	0.49	0.62	0.136828	1.33715	0/0	0/0	8/11	0.962962963184;0.530555556715;0.488888889551	LOW	-
ENSG00000112851:ERBIN:chr5:+:65364704:65364848:65350779:65370851	0.2	0.11	0.3	0.143594	3.42027	0/0	0/0	10/11	0.825925926367;0.922222222388;0.922222222222	PASS	-
ENSG00000240344:PPIL3:chr2:-:201749984:201750066:201746211:201750420	0.34	0.23	0.44	-0.184193	1.38602	0/0	0/0	8/11	0.922222222222;2.96687321679e-05;0.966666666667	LOW	-
ENSG00000068078:FGFR3:chr4:+:1806056:1806247:1803752:1806550	0.86	0.78	0.92	-0.133182	16.0781	0/0	0/0	9/11	0.988888888889;0.934558404734;0.966666666667	PASS	-
ENSG00000122483:CCDC18:chr1:+:93730257:93730458:93724442:93744019	0.94	0.94	1	-0.0559631	50.5239	0/0	0/0	10/11	0.89814814859;0.854629630182;0.848888889617	PASS	-
ENSG00000170632:ARMC10:chr7:+:102732923:102733100:102727211:102738745	0.82	0.75	0.9	-0.116143	2.70517	0/0	0/0	11/11	0.605555558205;0.577777778771;0.488888889551	LOW	-
ENSG00000071054:MAP4K4:chr2:+:102484490:102484499:102483771:102486083	0.31	0.19	0.42	0.180547	2.79921	0/0	0/0	8/11	0.857407407628;1.0;0.977777777778	PASS	-
ENSG00000121753:ADGRB2:chr1:-:32208438:32208603:32207818:32209793	0.47	0.25	0.67	-0.372011	3.30905	0/0	0/0	8/11	0.944444444444;0.924074074295;0.977777777778	PASS	-
ENSG00000165915:SLC39A13:chr11:+:47434950:47435058:47434018:47435147	0.83	0.74	0.93	-0.115589	3.17827	0/0	0/0	10/11	0.818518518739;0.933333333333;0.966666666667	PASS	-
ENSG00000132694:ARHGEF11:chr1:-:156908209:156908305:156907288:156908940	0.94	0.93	1	-0.0641857	845.898	0/0	0/0	8/11	0.911111111111;0.914814814925;0.988888888889	PASS	-
ENSG00000068976:PYGM:chr11:-:64519068:64519127:64518938:64519395	0.88	0.74	1	-0.10864	11.0965	0/0	0/0	11/11	1.0;0.991525423729;0.842592593034	PASS	-
ENSG00000048140:TSPAN17:chr5:+:176083895:176083925:176083817:176084518	0.92	0.87	0.96	-0.063691	4.32628	0/0	0/0	11/11	0.988888888889;0.794444444776;0.8433333334	MID	-
ENSG00000149503:INCENP:chr11:+:61908971:61908983:61908516:61912453	0.27	0.17	0.31	-0.28804	1.65246	0/0	0/0	10/11	0.937037037479;1.0;0.892592593034	PASS	-
ENSG00000075413:MARK3:chr14:+:103915255:103915304:103894777:103918254	0.89	0.82	0.94	-0.0566735	2.11974	0/0	0/0	8/11	0.892592593034;0.707482994211;0.890740740961	MID	-
ENSG00000179195:ZNF664:chr12:+:124489424:124489482:124458567:124495927	0.41	0.31	0.5	-0.232855	1.66121	0/0	0/0	8/11	0.988888888889;0.000829808579573;0.911111111111	LOW	-
ENSG00000239779:WBP1:chr2:+:74686604:74686689:74686046:74686769	0.79	0.71	1	-0.168322	5.26831	0/0	0/0	10/11	0.955555555556;0.768161777889;0.314672373566	LOW	-
ENSG00000149657:LSM14B:chr20:+:60705274:60705352:60705008:60705585	0.89	0.83	0.95	-0.0667915	2.58054	0/0	0/0	8/11	1.0;0.99358974359;1.0	PASS	-
ENSG00000155229:MMS19:chr10:-:99236591:99236720:99236501:99237103	0.93	0.87	1	0.141398	1.17976	0/0	0/0	11/11	0.966666666667;0.877777777778;0.961111111111	PASS	-
ENSG00000185420:SMYD3:chr1:-:246078831:246078942:246027188:246091232	0.89	0.86	0.92	-0.0631096	2.24438	0/0	0/0	10/11	1.0;0.972222222222;0.966666666667	PASS	-
ENSG00000239779:WBP1:chr2:+:74685958:74686244:74685798:74686564	0.73	0.65	0.85	0.319588	1.84323	0/0	0/0	8/11	0.627777783076;0.881481481923;0.875925926367	MID	-
ENSG00000184497:TMEM255B:chr13:+:114471859:114471942:114469230:114472070	0.04	0.01	0.05	-0.151823	1.1877	0/0	0/0	9/11	0.955555555556;0.909262039575;0.914814815256	PASS	-
ENSG00000130508:PXDN:chr2:-:1657687:1657752:1657557:1658171	0.14	0	0.2	0.141418	42.8203	0/0	0/0	9/11	1.0;0.538014270709;0.988888888889	LOW	Only alternative junctions|chr2:1657558:1657687;chr2:1657753:1658171
ENSG00000196123:KIAA0895L:chr16:-:67211912:67212000:67210878:67212101	0.92	0.89	0.99	-0.0584639	3.20861	0/0	0/0	8/11	0.5;0.700698389926;0.711111111111	LOW	-
ENSG00000168743:NPNT:chr4:+:106879627:106879714:106863859:106880184	0.79	0.72	0.88	-0.120377	2.40958	0/0	0/0	10/11	0.868518518739;0.819396524594;0.916666666667	PASS	-
ENSG00000148153:INIP:chr9:-:115464067:115464160:115456513:115480266	0.2	0.11	0.28	-0.455976	2.34393	0/0	0/0	9/11	0.955555555556;0.00311993417533;0.646008344574	LOW	-
ENSG00000196923:PDLIM7:chr5:-:176918807:176918977:176918421:176919405	0.66	0.58	0.78	0.31673	1.91991	0/0	0/0	9/11	0.885925926434;0.903148148292;0.938888888889	PASS	-
ENSG00000101150:TPD52L2:chr20:+:62507168:62507228:62505169:62514071	0.59	0.47	0.69	-0.158058	1.66408	0/0	0/0	10/11	1.0;0.909444444875;0.888888888889	PASS	-
ENSG00000068078:FGFR3:chr4:+:1806056:1806247:1804791:1806550	0.74	0.72	1	-0.261175	5249.57	0/0	0/0	9/11	0.988888888889;0.934558404734;0.966666666667	PASS	-
ENSG00000068903:SIRT2:chr19:-:39384458:39384507:39380784:39390145	0.87	0.82	0.91	-0.0852344	2.86377	0/0	0/0	11/11	0.929629630513;0.802721089246;0.907407407628	PASS	-
ENSG00000102309:PIN4:chrX:+:71406310:71406384:71401678:71416634	0.85	0.64	1	-0.0931206	2.5198	0/0	0/0	8/11	0.635185187724;0.457305739055;0.2807407452	LOW	-
ENSG00000198561:CTNND1:chr11:+:57558856:57559145:57529591:57561481	0.53	0.39	0.64	-0.419347	8.55598	0/0	0/0	8/11	0.966666666667;0.830503095386;0.751621342285	MID	-
ENSG00000108039:XPNPEP1:chr10:-:111674780:111674857:111667573:111683159	0.79	0.72	0.89	-0.107999	2.11272	0/0	0/0	8/11	0.966666666667;0.872199690187;0.922222222222	PASS	-
ENSG00000122477:LRRC39:chr1:-:100621727:100621873:100620759:100623786	0.91	0.86	1	-0.0870026	19.9413	0/0	0/0	10/11	0.974074074295;0.955555555556;0.823076924102	PASS	-
ENSG00000105483:CARD8:chr19:-:48735709:48735750:48735067:48737659	0.92	0.88	1	0.228888	1.33292	0/0	0/0	10/11	0.977777777778;0.963414634146;0.87962962985	PASS	-
ENSG00000163138:PACRGL:chr4:+:20709425:20709493:20706437:20715054	0.55	0.4	0.74	-0.207511	1.86155	0/0	0/0	8/11	0.874074074295;0.806602331645;0.985185185406	PASS	-
ENSG00000146021:KLHL3:chr5:-:136997603:136997720:136993969:137013233	0.94	0.9	1	-0.0546236	34.7481	0/0	0/0	8/11	0.985185185406;0.938888888889;0.977777777778	PASS	-
ENSG00000183091:NEB:chr2:-:152359862:152359955:152349008:152361991	0.06	0.01	0.04	-0.768748	5.48469	0/0	0/0	11/11	0.988888888889;0.642592593696;0.892592593034	MID	-
ENSG00000103540:CCP110:chr16:+:19559836:19559922:19559336:19562517	0.35	0.25	0.39	-0.211785	1.48366	0/0	0/0	9/11	0.988888888889;0.894473459832;0.951851852073	PASS	-
ENSG00000146433:TMEM181:chr6:+:159004985:159005076:158957897:159006335	0.92	0.89	0.97	-0.0777285	32.5228	0/0	0/0	10/11	0.977777777778;0.937037037479;1.0	PASS	-
ENSG00000251022:THAP9-AS1:chr4:-:83816844:83816927:83816000:83819141	0.9	0.87	0.97	0.18626	1.2617	0/0	0/0	8/11	0.566296297312;0.556758300368;0.00599545705546	LOW	-
ENSG00000046651:OFD1:chrX:+:13758207:13758332:13757151:13762533	0.02	0.01	0.03	-0.0816786	1.09125	0/0	0/0	8/11	0.445370372468;0.726296298868;0.271196584569	LOW	-
ENSG00000198561:CTNND1:chr11:+:57558856:57559145:57529518:57561481	0.21	0.09	0.23	-0.590579	3.97959	0/0	0/0	11/11	0.802592593763;0.830503095386;0.751621342285	MID	-
ENSG00000106144:CASP2:chr7:+:142997472:142997533:142997387:143000876	0.09	0.05	0.12	-0.0999204	1.12391	0/0	0/0	8/11	0.798518518772;0.914207650623;0.962962963184	MID	-
ENSG00000005243:COPZ2:chr17:-:46110051:46110107:46106542:46111228	0.1	0.05	0.17	-0.329106	1.5981	0/0	0/0	8/11	0.887037037479;0.907738095415;0.95	PASS	-
ENSG00000164597:COG5:chr7:-:106921744:106921844:106898828:106924015	0.93	0.87	1	-0.0623549	6.11942	0/0	0/0	10/11	0.891111111806;0.928703703814;0.940740740961	PASS	-
ENSG00000188092:GPR89B:chr1:+:147408740:147408800:147400691:147410827	0.9	0.85	1	-0.0695268	3.62037	0/0	0/0	9/11	0.462962965171;0.409722226858;0.319259267714	LOW	-
ENSG00000186283:TOR3A:chr1:+:179054762:179055028:179052188:179057045	0.83	0.76	0.91	-0.0657684	1.64278	0/0	0/0	8/11	0.944444444444;0.953703703814;0.944444444444	PASS	-
ENSG00000008710:PKD1:chr16:-:2163041:2163060:2162964:2163161	0.39	0.17	0.69	0.362063	14.0545	0/0	0/0	9/11	0.166666671634;0.166666671634;0.170370375117	LOW	Other combination|chr16:2162965:2163041
ENSG00000110455:ACCS:chr11:+:44094996:44095085:44092865:44096161	0.67	0.57	0.79	-0.181475	2.21213	0/0	0/0	9/11	0.900000000662;0.924069523142;0.92962962985	PASS	-
ENSG00000005483:KMT2E:chr7:+:104678572:104678646:104654982:104681285	0.12	0.06	0.17	-0.152961	1.21086	0/0	0/0	11/11	0.988888888889;0.800185432305;0.919259259436	PASS	-
ENSG00000164548:TRA2A:chr7:-:23561750:23562051:23561459:23570799	0.64	0.57	0.82	-0.206436	2.31773	0/0	0/0	8/11	0.988888888889;0.496666669018;0.766666666667	LOW	-
ENSG00000151500:THYN1:chr11:-:134118702:134118853:134118378:134119060	0.75	0.7	0.82	-0.0694209	1.39209	0/0	0/0	10/11	0.914814815256;0.980555555556;0.55540444363	LOW	-
ENSG00000174628:IQCK:chr16:+:19775169:19775434:19745149:19800159	0.77	0.65	0.9	-0.12518	2.16552	0/0	0/0	9/11	0.962962963184;0.944444444776;0.900000000662	PASS	-
ENSG00000008294:SPAG9:chr17:-:49085197:49085212:49084687:49091592	0.14	0.01	0.21	0.138633	204.854	0/0	0/0	11/11	0.907407407628;0.8;0.922222222884	PASS	Only alternative junctions|chr17:49084688:49085197;chr17:49085213:49091592
ENSG00000060237:WNK1:chr12:+:989886:990165:987527:990857	0.48	0.38	0.59	0.295371	2.62282	0/0	0/0	9/11	0.720692608018;0.846296296517;0.877777777778	MID	-
ENSG00000100034:PPM1F:chr22:-:22300214:22300480:22294052:22307163	0.91	0.86	1	-0.0629799	3.17222	0/0	0/0	9/11	0.897477650063;0.844629630198;0.961111111111	PASS	-
ENSG00000196511:TPK1:chr7:-:144288515:144288662:144245695:144320258	0.69	0.67	0.83	-0.186077	2.49092	0/0	0/0	9/11	0.680844526986;0.983333333333;0.937037037147	MID	-
ENSG00000023228:NDUFS1:chr2:-:207017142:207017234:207014649:207018341	0.93	0.9	0.97	-0.0588007	5.89702	0/0	0/0	8/11	0.988888888889;0.981481481592;0.823253121444	PASS	-
ENSG00000114956:DGUOK:chr2:+:74184251:74184367:74154179:74185272	0.61	0.45	0.72	-0.173682	1.80184	0/0	0/0	9/11	0.955555555556;0.911908832731;0.940942761157	PASS	-
ENSG00000154380:ENAH:chr1:-:225704897:225705692:225702602:225706899	0.93	0.93	0.99	0.286591	1.4465	0/0	0/0	8/11	0.467407409019;0.683333334658;0.613333334525	LOW	-
ENSG00000205581:HMGN1:chr21:-:40717755:40717884:40717200:40719172	0.91	0.89	0.98	-0.0698957	4.90905	0/0	0/0	10/11	0.645042736828;0.929074074328;0.36434981171	LOW	-
ENSG00000077782:FGFR1:chr8:-:38287199:38287466:38285953:38314873	0.79	0.67	0.95	0.523528	2.96544	0/0	0/0	10/11	0.922222222222;0.848518518772;0.676373407351	MID	-
ENSG00000103495:MAZ:chr16:+:29820860:29821085:29820062:29821397	0.38	0.33	0.42	0.0662413	1.20863	0/0	0/0	8/11	0.966666666667;0.925925926036;0.363258827103	LOW	-
ENSG00000109339:MAPK10:chr4:-:87019676:87019748:86989108:87022204	0.86	0.82	0.92	-0.123964	11.4293	0/0	0/0	9/11	0.816666667991;0.557875779354;0.831481482585	LOW	-
ENSG00000158411:MITD1:chr2:-:99789876:99789965:99788109:99790377	0.18	0.09	0.23	0.099871	2.19288	0/0	0/0	10/11	0.857407407628;0.840859095702;0.70555555688	MID	-
ENSG00000058453:CROCC:chr1:+:17297959:17298142:17297262:17298854	0.73	0.67	0.81	-0.149296	2.25057	0/0	0/0	11/11	0.618148150378;0.661111112436;0.811111111442	MID	-
ENSG00000137965:IFI44:chr1:+:79126238:79126376:79125168:79128388	0.71	0.62	0.77	0.253351	1.56003	0/0	0/0	9/11	0.988888888889;0.938888888889;0.92962962985	PASS	-
ENSG00000115604:IL18R1:chr2:+:102984284:102984528:102979178:102988412	0.69	0.57	0.85	-0.250369	4.94501	0/0	0/0	9/11	0.977777777778;0.970370370481;0.678518519799	MID	-
ENSG00000168300:PCMTD1:chr8:-:52752006:52752198:52746249:52758220	0.21	0.05	0.33	0.151521	3.67223	0/0	0/0	11/11	0.851851852073;0.966666666667;0.9	PASS	-
ENSG00000050426:LETMD1:chr12:+:51445874:51446029:51442968:51447560	0.81	0.76	0.91	0.196296	1.31837	0/0	0/0	9/11	0.859259259701;0.890740740961;0.966666666667	PASS	-
ENSG00000147852:VLDLR:chr9:+:2651414:2651498:2650516:2651873	0.1	0.05	0.12	-0.361147	1.70815	0/0	0/0	10/11	0.770370370812;0.947792643592;0.966666666667	MID	-
ENSG00000166801:FAM111A:chr11:+:58913299:58913329:58912369:58916308	0.88	0.84	0.92	-0.105341	11.0046	0/0	0/0	9/11	1.0;0.933333333333;0.911111111111	PASS	-
ENSG00000116641:DOCK7:chr1:-:62953068:62953083:62943496:62954604	0.42	0.22	0.54	-0.545595	18.383	0/0	0/0	10/11	0.933333333333;0.741452992211;0.966666666667	MID	-
ENSG00000119139:TJP2:chr9:+:71864290:71864401:71863140:71867730	0.92	0.87	0.97	0.29207	1.46417	0/0	0/0	8/11	0.977777777778;0.961111111111;0.931111111244	PASS	-
ENSG00000091409:ITGA6:chr2:+:173366499:173366629:173362828:173368818	0.33	0.21	0.37	-0.28824	1.78562	0/0	0/0	9/11	0.948148148259;0.842222222603;0.988888888889	PASS	-
ENSG00000174227:PIGG:chr4:+:517247:517702:515730:520827	0.99	0.98	1	0.0788773	1.08681	0/0	0/0	8/11	0.988888888889;0.983333333333;0.853703704476	PASS	-
ENSG00000152818:UTRN:chr6:+:145148483:145148522:145142154:145148746	0.76	0.63	0.91	-0.135731	2.5152	0/0	0/0	8/11	0.988888888889;1.0;0.933333333333	PASS	-
ENSG00000168385:SEPT2:chr2:+:242259617:242259702:242255025:242263630	0.03	0.02	0.03	-0.0692527	1.0765	0/0	0/0	8/11	0.740740740961;0.888883391549;1.0	MID	-
ENSG00000079691:CARMIL1:chr6:+:25507706:25507718:25500463:25509883	0.7	0.54	0.95	0.688309	53.6344	0/0	0/0	11/11	0.977777777778;0.916666666667;0.940740740961	PASS	Only alternative junctions|chr6:25500464:25507706;chr6:25507719:25509883
ENSG00000204681:GABBR1:chr6:-:29598234:29598420:29596884:29599172	0.76	0.57	0.92	-0.142816	2.48909	0/0	0/0	9/11	1.0;0.977777777778;1.0	PASS	-
ENSG00000147679:UTP23:chr8:+:117782430:117782605:117779030:117783694	0.92	0.97	1	-0.0699641	8.24073	0/0	0/0	10/11	0.901709402104;0.896296296517;0.770370372136	MID	-
ENSG00000160781:PAQR6:chr1:-:156214932:156215029:156214194:156215325	0.94	0.9	1	-0.0548228	32.926	0/0	0/0	10/11	0.896296296517;0.932777777811;0.874074074295	PASS	-
ENSG00000030110:BAK1:chr6:-:33542282:33542302:33541991:33543074	0.2	0.05	0.36	0.193693	21.7495	0/0	0/0	10/11	0.337037046088;0.8625;0.5185185247	LOW	-
ENSG00000233461:RP11-295G20.2:chr1:-:231663083:231663161:231658383:231664165	0.89	0.86	0.95	-0.0762686	3.51267	0/0	0/0	11/11	0.974074074295;0.957131410256;0.663382173702	MID	-
ENSG00000174669:SLC29A2:chr11:-:66138714:66138796:66137003:66139033	0.9	0.86	0.97	-0.0683954	3.56743	0/0	0/0	8/11	0.937037037479;0.8802718651;1.0	PASS	-
ENSG00000155313:USP25:chr21:+:17150222:17150346:17138460:17163820	0.85	0.77	0.97	-0.120098	5.53727	0/0	0/0	11/11	0.810125550007;0.917037037181;0.866666667991	PASS	-
ENSG00000077232:DNAJC10:chr2:+:183597225:183597269:183595834:183605025	0.94	0.97	1	-0.0552163	11.848	0/0	0/0	8/11	0.885185185737;0.977272727273;0.597920876741	LOW	-
ENSG00000266714:MYO15B:chr17:+:73601944:73602102:73599158:73606246	0.83	0.74	0.88	-0.102549	2.43772	0/0	0/0	8/11	0.944444444444;0.776203704874;0.944444444444	MID	-
ENSG00000137776:SLTM:chr15:-:59191667:59192136:59191051:59193458	0.81	0.68	0.95	0.205027	1.34087	0/0	0/0	9/11	0.595740742981;0.905000000364;0.92962962985	LOW	-
ENSG00000134324:LPIN1:chr2:+:11916211:11916319:11913871:11919644	0.19	0.05	0.25	-0.352623	1.77401	0/0	0/0	9/11	0.966666666667;0.955555555556;0.966666666667	PASS	-
ENSG00000111731:C2CD5:chr12:-:22611417:22611519:22610095:22622642	0.09	0.04	0.11	-0.23692	1.39272	0/0	0/0	10/11	0.882222222288;0.945740740995;0.864259259403	PASS	-
ENSG00000095321:CRAT:chr9:-:131871041:131871182:131870356:131871457	0.19	0.11	0.24	0.108075	2.31767	0/0	0/0	9/11	0.922222222222;0.925925926036;0.862962963846	PASS	-
ENSG00000163714:U2SURP:chr3:+:142742816:142742860:142741906:142745990	0.86	0.79	0.97	0.249452	1.40792	0/0	0/0	8/11	0.605637862285;0.875000000677;0.988888888889	MID	-
ENSG00000154134:ROBO3:chr11:+:124748193:124748332:124747554:124748479	0.88	0.77	1	-0.0733422	2.63043	0/0	0/0	8/11	0.977777777778;0.887962963184;0.922222222222	PASS	-
ENSG00000101391:CDK5RAP1:chr20:-:31984566:31984890:31973576:31989233	0.91	0.85	0.96	-0.0761553	7.28864	0/0	0/0	10/11	0.966666666667;0.972222222222;0.951851852073	PASS	-
ENSG00000120509:PDZD11:chrX:-:69509371:69509443:69509204:69510253	0.89	0.83	0.95	-0.108823	33.5451	0/0	0/0	9/11	0.737037040128;0.833966281679;0.7	MID	-
ENSG00000186635:ARAP1:chr11:-:72443559:72443642:72438217:72463372	0.64	0.59	0.75	-0.205279	2.34542	0/0	0/0	11/11	1.0;0.911144578313;0.977777777778	PASS	-
ENSG00000132199:ENOSF1:chr18:-:691203:691276:690745:693881	0.83	0.75	1	-0.136638	4.61545	0/0	0/0	9/11	0.767962963714;0.967037671233;0.872477650394	MID	-
ENSG00000147044:CASK:chrX:-:41481869:41481887:41469278:41485856	0.2	0.05	0.31	0.202429	171.464	0/0	0/0	10/11	0.974074074295;0.861111111111;0.944444444444	PASS	Only alternative junctions|chrX:41469279:41481869;chrX:41481888:41485856
ENSG00000128891:C15orf57:chr15:-:40845635:40846326:40824501:40849414	0.85	0.77	0.94	-0.0897824	2.41724	0/0	0/0	8/11	0.988888888889;0.937962963184;0.892592593034	PASS	-
ENSG00000157827:FMNL2:chr2:+:153479050:153479071:153476232:153481951	0.07	0	0.05	0.0697124	25.485	0/0	0/0	8/11	0.856296296583;1.0;0.922222222222	PASS	-
ENSG00000213983:AP1G2:chr14:-:24031170:24031275:24030844:24031496	0.89	0.84	0.97	-0.0655984	2.65791	0/0	0/0	10/11	0.977777777778;0.908333334327;0.955555555556	PASS	-
ENSG00000136153:LMO7:chr13:+:76383289:76383319:76378677:76391296	0.43	0.14	0.8	-0.489651	7.41564	0/0	0/0	8/11	0.911111111773;0.883333333333;0.966666666667	PASS	-
ENSG00000124532:MRS2:chr6:+:24408635:24408672:24405469:24412449	0.86	0.77	0.94	-0.0837915	2.50869	0/0	0/0	8/11	0.73333333532;0.806306306575;0.444444451067	LOW	-
ENSG00000067182:TNFRSF1A:chr12:-:6443010:6443031:6442617:6443256	0.81	0.78	0.89	-0.0875499	1.85373	0/0	0/0	11/11	0.896296296517;0.928571428571;0.988888888889	PASS	-
ENSG00000012779:ALOX5:chr10:+:45939563:45939734:45939276:45940955	0.89	0.83	1	-0.0840603	3.75629	0/0	0/0	11/11	0.974074074295;0.940740740961;0.92962962985	PASS	-
ENSG00000230148:HOXB-AS1:chr17:+:46622482:46622719:46620999:46622856	0.15	0.09	0.13	-0.540974	2.73295	0/0	0/0	9/11	0.955555555556;1.0;0.988888888889	PASS	-
ENSG00000132740:IGHMBP2:chr11:+:68697790:68697902:68696825:68700766	0.14	0.06	0.18	-0.166218	1.23958	0/0	0/0	8/11	0.977777777778;0.961111111111;0.940740740961	PASS	-
ENSG00000137497:NUMA1:chr11:-:71723446:71723488:71721900:71727453	0.87	0.9	1	-0.123912	40.1893	0/0	0/0	10/11	0.955555555556;0.982142857143;0.864814815256	PASS	-
ENSG00000141012:GALNS:chr16:-:88909437:88909607:88909237:88923165	0.02	0	0.02	-0.163079	1.19959	0/0	0/0	9/11	0.837037038141;0.839259259568;0.933333333333	PASS	-
ENSG00000215908:CROCCP2:chr1:-:16948440:16948610:16946519:16952269	0.12	0.02	0.12	0.0892224	3.74177	0/0	0/0	9/11	0.790740740961;0.484722225534;0.381225074083	LOW	-
ENSG00000118194:TNNT2:chr1:-:201341272:201341283:201341169:201342341	0.35	0.28	0.37	-0.640181	116.946	0/0	0/0	8/11	0.81388888922;0.878787880594;0.818518518739	PASS	-
ENSG00000152894:PTPRK:chr6:-:128322340:128322352:128320049:128326228	0.23	0.06	0.32	0.226835	3789.85	0/0	0/0	10/11	0.951851852073;0.958333333333;0.888888888889	PASS	Only alternative junctions|chr6:128320050:128322340;chr6:128322353:128326228
ENSG00000006125:AP2B1:chr17:+:33997875:33997917:33984810:33998772	0.32	0.26	0.36	-0.206919	1.43982	0/0	0/0	11/11	0.637037039465;0.988095238095;0.474074075619	LOW	-
ENSG00000170632:ARMC10:chr7:+:102732923:102733100:102727211:102737723	0.61	0.5	0.74	-0.18881	1.94484	0/0	0/0	11/11	0.605555558205;0.577777778771;0.603333337108	LOW	-
ENSG00000138030:KHK:chr2:+:27317667:27317802:27317479:27319596	0.19	0	0.19	0.177135	19.3676	0/0	0/0	8/11	1.0;0.977777777778;0.988888888889	PASS	-
ENSG00000122545:SEPT7:chr7:+:35871034:35871106:35840880:35872407	0.59	0.44	0.73	-0.259495	2.69103	0/0	0/0	9/11	0.657037038936;0.645601842139;0.392592594359	LOW	-
ENSG00000171603:CLSTN1:chr1:-:9797555:9797612:9796100:9801151	0.11	0.02	0.15	-0.528851	2.87546	0/0	0/0	10/11	0.988888888889;0.742690058654;0.955555555556	MID	-
ENSG00000151702:FLI1:chr11:+:128634545:128634716:128628221:128638012	0.33	0.14	0.62	0.323178	38.8522	0/0	0/0	11/11	0.933333333333;0.960185185406;1.0	PASS	-
ENSG00000143252:SDHC:chr1:+:161293403:161293460:161284215:161310383	0.83	0.8	0.92	-0.108912	2.71854	0/0	0/0	10/11	0.589629632235;0.459064329664;0.272962964906	LOW	-
ENSG00000132716:DCAF8:chr1:-:160231074:160231115:160213824:160232238	0.11	0.08	0.17	-0.525391	2.44269	0/0	0/0	11/11	0.720555556648;0.951219512195;0.809259260363	MID	-
ENSG00000108423:TUBD1:chr17:-:57951899:57952064:57944110:57963443	0.86	0.79	0.92	-0.107468	4.00077	0/0	0/0	9/11	0.940740740961;0.81138301053;0.769378947705	MID	-
ENSG00000071205:ARHGAP10:chr4:+:148778703:148778805:148744108:148785996	0.92	1	1	-0.0776595	34.2463	0/0	0/0	8/11	0.807037038273;0.529670049002;0.988888888889	LOW	-
ENSG00000126883:NUP214:chr9:+:134067594:134067679:134064518:134072602	0.89	0.86	0.96	-0.0833286	3.87529	0/0	0/0	9/11	0.903703703814;0.904810056967;1.0	PASS	-
ENSG00000229358:DPY19L1P1:chr7:-:32630490:32630616:32625748:32660015	0.77	0.7	0.86	-0.151893	2.89527	0/0	0/0	8/11	0.44259259469;0.988888888889;0.83240740829	LOW	-
ENSG00000170919:TPT1-AS1:chr13:+:45964848:45965037:45963955:45965166	0.72	0.63	0.85	-0.129332	1.84929	0/0	0/0	8/11	0.375925932328;0.454136363106;0.425925930341	LOW	-
ENSG00000082805:ERC1:chr12:+:1221380:1221464:1219513:1225031	0.5	0.35	0.63	-0.323608	2.88073	0/0	0/0	10/11	0.845370371143;0.950210821061;0.88888888922	PASS	-
ENSG00000173918:C1QTNF1:chr17:+:77030398:77030615:77022017:77040036	0.67	0.48	0.9	0.497917	3.85243	0/0	0/0	9/11	0.521502628698;0.924074074295;0.977777777778	LOW	-
ENSG00000123358:NR4A1:chr12:+:52446279:52446429:52437695:52448110	0.22	0.12	0.21	-0.378313	1.95276	0/0	0/0	8/11	0.977777777778;0.95925925937;0.977777777778	PASS	-
ENSG00000079277:MKNK1:chr1:-:47051545:47051646:47049001:47059784	0.03	0.01	0.05	-0.122645	1.14419	0/0	0/0	8/11	0.881481481923;0.896759259535;0.977777777778	PASS	-
ENSG00000138942:RNF185:chr22:+:31592921:31592976:31556289:31597483	0.92	0.87	1	-0.0683982	7.93567	0/0	0/0	8/11	0.789814815256;0.487878788601;0.451851854059	LOW	-
ENSG00000152404:CWF19L2:chr11:-:107304359:107304475:107300177:107312228	0.89	0.98	1	-0.104616	20.7456	0/0	0/0	9/11	0.702222223083;0.877962963449;0.704629630678	MID	-
ENSG00000112186:CAP2:chr6:+:17507871:17507957:17507543:17514079	0.75	0.6	1	-0.237291	58.0379	0/0	0/0	8/11	0.911111111111;0.794273467258;0.712962963846	MID	-
ENSG00000185158:LRRC37B:chr17:+:30358396:30358477:30351801:30361928	0.83	0.77	0.9	-0.141189	6.24667	0/0	0/0	10/11	0.100555557013;0.138987997708;0.429444448153	LOW	-
ENSG00000105662:CRTC1:chr19:+:18882251:18882356:18879603:18886450	0.89	0.83	0.93	-0.0757373	3.18461	0/0	0/0	9/11	0.822222222222;0.731481481923;0.8	MID	-
ENSG00000163214:DHX57:chr2:-:39075410:39075544:39074215:39081195	0.92	0.83	1	-0.0628693	6.00311	0/0	0/0	9/11	0.951851852073;0.828068182286;0.818518519402	PASS	-
ENSG00000204219:TCEA3:chr1:-:23735156:23735219:23724448:23743741	0.88	0.82	0.99	-0.0826679	3.48136	0/0	0/0	11/11	0.92962962985;0.866402116796;0.922222222884	PASS	-
ENSG00000158169:FANCC:chr9:-:97912204:97912369:97897784:97933360	0.9	0.87	0.95	-0.0758086	3.59744	0/0	0/0	9/11	0.966666666667;0.93425925937;0.881481481923	PASS	-
ENSG00000197860:SGTB:chr5:-:65004315:65004385:64981299:65008787	0.94	1	1	-0.0600695	21.2672	0/0	0/0	9/11	0.903703704145;0.816413698878;0.840740740961	PASS	-
ENSG00000134121:CHL1:chr3:+:439909:440068:436555:440699	0.77	0.72	0.89	0.676193	8.35346	0/0	0/0	8/11	0.988888888889;0.910185185406;0.92962962985	PASS	-
ENSG00000163702:IL17RC:chr3:+:9970263:9970314:9970170:9971535	0.82	0.68	0.93	-0.0876261	1.90629	0/0	0/0	10/11	0.977777777778;0.990196078431;0.839259259403	PASS	-
ENSG00000054965:FAM168A:chr11:-:73122438:73122581:73118688:73130918	0.78	0.67	0.93	-0.168531	4.32385	0/0	0/0	10/11	1.0;0.977777777778;0.944444444444	PASS	-
ENSG00000117385:P3H1:chr1:-:43227993:43228017:43225061:43232177	0.88	0.84	0.95	-0.100161	6.38335	0/0	0/0	8/11	0.988888888889;1.0;1.0	PASS	-
ENSG00000170322:NFRKB:chr11:-:129763191:129763280:129762765:129764253	0.42	0.35	0.49	0.233399	2.25645	0/0	0/0	10/11	0.862962963184;0.184138379227;0.820370371474	LOW	-
ENSG00000076864:RAP1GAP:chr1:-:21930327:21930405:21929406:21932558	0.07	0.03	0.06	-0.192152	1.25932	0/0	0/0	8/11	1.0;0.920272442775;0.977777777778	PASS	-
ENSG00000149451:ADAM33:chr20:-:3652065:3652143:3651992:3652227	0.83	0.76	0.91	-0.104299	2.49541	0/0	0/0	10/11	0.883333333333;0.963875518395;0.741659243045	MID	-
ENSG00000248275:TRIM52-AS1:chr5:+:180690628:180690790:180688385:180698573	0.83	0.65	1	-0.10563	2.61809	0/0	0/0	8/11	0.977777777778;0.817962963217;0.000123153118643	LOW	-
ENSG00000105397:TYK2:chr19:-:10464203:10464322:10461644:10464717	0.86	0.85	0.92	-0.116971	5.33638	0/0	0/0	10/11	0.955555555556;0.938888888889;0.914814814925	PASS	-
ENSG00000162616:DNAJB4:chr1:+:78470763:78471005:78458550:78478734	0.89	0.88	0.98	-0.0774918	3.80684	0/0	0/0	9/11	2.12917191877e-05;0.888101852106;0.977777777778	LOW	-
ENSG00000054523:KIF1B:chr1:+:10333071:10333089:10332364:10335485	0.24	0.1	0.35	0.24128	77.8459	0/0	0/0	9/11	0.966666666667;1.0;0.756286121656	MID	Only alternative junctions|chr1:10332365:10333071;chr1:10333090:10335485
ENSG00000136717:BIN1:chr2:-:127815048:127815177:127808819:127816586	0.6	0.49	0.74	0.301442	1.9988	0/0	0/0	9/11	0.92962962985;0.935185185406;0.870370370812	PASS	-
ENSG00000276293:PIP4K2B:chr17:-:36948978:36949135:36943173:36955518	0.09	0.02	0.06	0.0692428	4.00931	0/0	0/0	9/11	0.844444444444;0.848148148921;0.896296296517	PASS	-
ENSG00000089159:PXN:chr12:-:120653362:120653464:120653076:120654075	0.92	0.9	1	-0.0767414	25.296	0/0	0/0	11/11	0.988888888889;0.931851852106;0.907407407628	PASS	-
ENSG00000024048:UBR2:chr6:+:42561928:42562042:42541731:42571325	0.85	0.79	0.92	-0.115304	4.71562	0/0	0/0	9/11	0.72543209891;0.81533098809;0.918518518739	MID	-
ENSG00000174775:HRAS:chr11:-:533276:533358:532630:533452	0.91	0.87	0.96	-0.0751261	4.98099	0/0	0/0	9/11	0.977777777778;0.882885091188;0.977777777778	PASS	-
ENSG00000184381:PLA2G6:chr22:-:38523413:38523465:38522456:38524275	0.35	0.08	0.55	-0.404563	3.14999	0/0	0/0	8/11	0.940740740961;0.977564102755;0.905555555556	PASS	-
ENSG00000109586:GALNT7:chr4:+:174219265:174219448:174219128:174223197	0.92	0.92	0.96	0.393817	1.75255	0/0	0/0	8/11	0.76925926076;0.871931217466;0.974074074295	MID	-
ENSG00000176261:ZBTB8OS:chr1:-:33099245:33099328:33093145:33100368	0.48	0.43	0.52	-0.172481	1.49154	0/0	0/0	9/11	0.808148148656;0.526085600077;0.607777780626	LOW	-
ENSG00000172243:CLEC7A:chr12:-:10279169:10279307:10278047:10280345	0.07	0.05	0.09	-0.473539	2.0385	0/0	0/0	11/11	0.914814815919;0.894444444444;0.940740740961	PASS	-
ENSG00000162065:TBC1D24:chr16:+:2547710:2547728:2547114:2548238	0.12	0.06	0.17	0.0932632	4.77725	0/0	0/0	8/11	0.977777777778;0.916666666667;1.0	PASS	-
ENSG00000162735:PEX19:chr1:-:160253319:160253429:160252899:160254844	0.85	0.77	0.94	0.137473	1.20294	0/0	0/0	8/11	0.94814814859;0.972222222222;0.944444444444	PASS	-
ENSG00000186522:SEPT10:chr2:-:110350623:110350696:110343415:110371374	0.75	0.68	0.84	-0.139246	2.31647	0/0	0/0	10/11	0.751851852073;0.605450927395;0.431449102217	LOW	-
ENSG00000120699:EXOSC8:chr13:+:37576409:37576446:37574959:37576624	0.87	0.8	0.93	-0.064046	2.03967	0/0	0/0	9/11	0.962962963184;0.986486486486;0.655555556218	MID	-
ENSG00000166529:ZSCAN21:chr7:+:99649100:99649233:99647464:99654533	0.6	0.48	0.74	0.213475	1.55193	0/0	0/0	8/11	0.966666666667;0.346462489116;0.703703704807	LOW	-
ENSG00000156313:RPGR:chrX:-:38134341:38134399:38132730:38135839	0.9	0.85	0.99	-0.0776335	4.20797	0/0	0/0	10/11	0.808148148656;0.843965517807;0.966666666667	PASS	-
ENSG00000171105:INSR:chr19:-:7150507:7150543:7143101:7152736	0.19	0.07	0.15	-0.355946	2.15714	0/0	0/0	8/11	1.0;0.819444444444;0.977777777778	PASS	-
ENSG00000146067:FAM193B:chr5:-:176980497:176980803:176980351:176981249	0.65	0.55	0.73	-0.173644	2.00698	0/0	0/0	9/11	0.988888888889;0.838090677104;0.944444444444	PASS	-
ENSG00000063176:SPHK2:chr19:+:49129324:49129619:49123810:49130948	0.86	0.76	0.97	-0.0987562	3.69501	0/0	0/0	10/11	0.944444444444;0.900925926367;1.0	PASS	-
ENSG00000148737:TCF7L2:chr10:+:114920377:114920450:114918476:114925313	0.74	0.63	0.88	0.391258	2.13296	0/0	0/0	9/11	0.977777777778;0.951983439596;0.907407407628	PASS	-
ENSG00000198125:MB:chr22:-:36013209:36013312:36007153:36018524	0.84	0.81	0.89	-0.152102	27.0094	0/0	0/0	11/11	0.788888889551;0.93888888922;0.912592593167	MID	Other combination|chr22:36013313:36018524
ENSG00000198363:ASPH:chr8:-:62594997:62595042:62593595:62596597	0.6	0.37	0.85	0.543652	10.3913	0/0	0/0	10/11	1.0;0.911111111111;0.861224089315	PASS	-
ENSG00000109756:RAPGEF2:chr4:+:160164925:160164943:160162520:160225493	0.69	0.57	0.9	0.371216	2.18228	0/0	0/0	8/11	0.977777777778;0.972222222222;0.888888888889	PASS	-
ENSG00000163913:IFT122:chr3:+:129168713:129168780:129159214:129182402	0.91	0.83	1	-0.0696555	4.32975	0/0	0/0	8/11	0.988888888889;0.962842046325;0.907407407628	PASS	-
ENSG00000139974:SLC38A6:chr14:+:61500736:61500831:61497241:61503776	0.03	0.01	0.03	-0.137843	1.16599	0/0	0/0	8/11	0.892592593034;0.627320920717;0.966666666667	MID	-
ENSG00000135775:COG2:chr1:+:230823816:230823889:230822878:230824165	0.91	0.9	1	-0.0598293	3.26796	0/0	0/0	9/11	0.988888888889;0.79634742051;0.922222222222	MID	-
ENSG00000187838:PLSCR3:chr17:-:7296919:7297155:7296828:7297422	0.83	0.77	0.88	-0.0858418	2.07452	0/0	0/0	9/11	0.955555555556;0.853240740961;0.955555555556	PASS	-
ENSG00000117533:VAMP4:chr1:-:171675506:171675558:171671224:171678804	0.93	0.89	0.95	-0.0673432	10.1956	0/0	0/0	9/11	0.988888888889;0.900641025832;0.792592593696	MID	-
ENSG00000146122:DAAM2:chr6:+:39854196:39854223:39851845:39855261	0.37	0.05	0.69	0.344927	16.4073	0/0	0/0	11/11	0.938888888889;0.962962962963;1.0	PASS	-
ENSG00000197043:ANXA6:chr5:-:150490187:150490205:150489407:150496687	0.69	0.6	0.79	-0.163739	2.10469	0/0	0/0	9/11	0.921296296517;0.615740741293;0.944444444444	MID	-
ENSG00000166833:NAV2:chr11:+:20078075:20078174:20077503:20083852	0.03	0.01	0.05	-0.129638	1.15493	0/0	0/0	8/11	0.715346483832;0.930975529246;0.955555555556	MID	-
ENSG00000090554:FLT3LG:chr19:+:49983554:49983733:49982304:49983808	0.88	0.85	0.94	-0.0797628	2.88235	0/0	0/0	11/11	0.988888888889;0.816666667495;0.866666667329	PASS	-
ENSG00000113240:CLK4:chr5:-:178049393:178049460:178045779:178050256	0.04	0.02	0.07	-0.159938	1.20065	0/0	0/0	10/11	0.911111111111;0.907929119779;0.822633745852	PASS	-
ENSG00000042062:FAM65C:chr20:-:49225448:49225492:49225275:49225829	0.8	0.69	0.89	-0.120832	2.55963	0/0	0/0	11/11	0.977777777778;0.965909090909;1.0	PASS	-
ENSG00000127586:CHTF18:chr16:+:841850:841948:841370:842223	0.98	0.98	1	0.126877	1.14896	0/0	0/0	8/11	0.988888888889;0.93888888922;0.988888888889	PASS	-
ENSG00000163072:NOSTRIN:chr2:+:169712395:169712720:169711970:169713199	0.02	0	0.03	-0.235622	1.31624	0/0	0/0	9/11	0.914814815256;0.779629630513;0.977777777778	MID	-
ENSG00000177479:ARIH2:chr3:+:48982414:48982614:48956431:48999044	0.81	0.73	0.87	-0.132589	3.44879	0/0	0/0	8/11	0.954444444511;0.905555555556;0.466666667991	LOW	-
ENSG00000213625:LEPROT:chr1:+:65895544:65895731:65891061:65897485	0.88	0.83	0.98	-0.0796282	3.12041	0/0	0/0	10/11	1.0;0.806851853099;0.977777777778	PASS	-
ENSG00000103145:HCFC1R1:chr16:-:3073233:3073413:3072999:3073847	0.93	0.91	0.99	-0.055533	6.77838	0/0	0/0	10/11	0.851851852073;0.883076923672;0.881481481923	PASS	-
ENSG00000058404:CAMK2B:chr7:-:44272420:44272465:44270653:44273988	0.07	0.05	0.09	-0.74783	5.07493	0/0	0/0	8/11	0.944444444444;0.885185185406;0.907407407628	PASS	-
ENSG00000104812:GYS1:chr19:-:49490450:49490642:49488862:49494558	0.95	0.92	1	-0.0512667	5.12667e+06	0/0	0/0	11/11	0.918518518739;0.95462962985;0.92296296325	PASS	-
ENSG00000272645:GTF2IP20:chr1:-:224140086:224140144:224139993:224142178	0.53	0.45	0.69	-0.36387	4.54235	0/0	0/0	9/11	0.0432930427633;0.0222238963329;0.0279787942871	LOW	-
ENSG00000132970:WASF3:chr13:+:27254171:27254338:27250861:27255190	0.07	0.03	0.11	-0.63638	3.15559	0/0	0/0	10/11	0.977777777778;0.927777777778;1.0	PASS	-
ENSG00000198176:TFDP1:chr13:+:114285937:114286220:114277601:114287434	0.87	0.83	0.92	0.14718	1.20492	0/0	0/0	8/11	0.523333334923;0.655740743048;0.390370375911	LOW	-
ENSG00000277117:CH507-9B2.1:chr21:-:45656749:45656948:45655445:45658330	0.84	0.82	0.92	-0.102829	2.92412	0/0	0/0	8/11	0.85;0.946296296517;0.745310358346	MID	-
ENSG00000104231:ZFAND1:chr8:-:82630416:82630459:82627349:82644433	0.92	0.87	0.97	-0.0720009	8.37783	0/0	0/0	11/11	0.962962963184;0.619573644774;0.725925926367	MID	Only alternative junctions|chr8:82627350:82644433
ENSG00000161203:AP2M1:chr3:+:183898982:183899014:183898669:183899699	0.89	1	1	-0.10558	10558000	0/0	0/0	8/11	0.955555555556;0.816145834047;0.962962963184	PASS	-
ENSG00000078369:GNB1:chr1:-:1770628:1770677:1756938:1822258	0.85	0.82	0.9	-0.0601951	1.69604	0/0	0/0	8/11	0.937037037479;0.812925170575;0.864814815256	PASS	-
ENSG00000004866:ST7:chr7:+:116738666:116738869:116660683:116739815	0.31	0.19	0.43	-0.596067	8.39592	0/0	0/0	10/11	0.874074074957;0.782985834953;0.977777777778	MID	-
ENSG00000143398:PIP5K1A:chr1:+:151196846:151196882:151196755:151199795	0.04	0	0.06	-0.123979	1.14792	0/0	0/0	9/11	0.774074074957;0.916666666667;0.295925931798	LOW	-
ENSG00000122390:NAA60:chr16:+:3497481:3497620:3493827:3498470	0.57	0.46	0.73	0.395051	3.26108	0/0	0/0	10/11	0.896296296517;0.975925926036;0.974074074295	PASS	-
ENSG00000175066:GK5:chr3:-:141903552:141904635:141901891:141904770	0.37	0.25	0.46	-0.336263	2.12897	0/0	0/0	11/11	0.977777777778;0.376842282042;0.974074074295	LOW	-
ENSG00000167703:SLC43A2:chr17:-:1490242:1490254:1489345:1494095	0.34	0.17	0.58	0.334619	503.814	0/0	0/0	10/11	0.977777777778;0.958333333333;0.951851852073	PASS	Only alternative junctions|chr17:1489346:1490242;chr17:1490255:1494095
ENSG00000180900:SCRIB:chr8:-:144889721:144889784:144889183:144890778	0.39	0.24	0.56	-0.32495	2.4423	0/0	0/0	10/11	0.770968661871;1.0;0.922222222222	MID	-
ENSG00000167522:ANKRD11:chr16:-:89352446:89352594:89341599:89354935	0.91	0.85	1	0.129264	1.1655	0/0	0/0	9/11	0.974074074295;1.0;0.670370372468	MID	-
ENSG00000105339:DENND3:chr8:+:142148120:142148236:142146890:142160932	0.91	0.82	1	-0.0816822	9.44883	0/0	0/0	9/11	0.977777777778;0.916666666667;0.977777777778	PASS	-
ENSG00000111450:STX2:chr12:-:131280539:131280665:131276522:131283069	0.78	0.75	0.88	0.459714	2.46026	0/0	0/0	10/11	0.604090355544;0.934074074692;0.659814816713	MID	-
ENSG00000101158:NELFCD:chr20:+:57568678:57568730:57568167:57569164	0.87	0.79	1	-0.112325	9.65302	0/0	0/0	10/11	0.974074074295;0.951923076923;0.918518518739	PASS	-
ENSG00000196776:CD47:chr3:-:107768465:107768498:107766139:107769424	0.9	0.89	0.99	0.597448	2.94293	0/0	0/0	10/11	0.327541881634;0.834343435186;0.922222222222	LOW	-
ENSG00000165912:PACSIN3:chr11:-:47204224:47204315:47204110:47204554	0.91	0.86	1	-0.0685265	4.17881	0/0	0/0	8/11	0.988888888889;0.918518518739;0.988888888889	PASS	-
ENSG00000172977:KAT5:chr11:+:65480818:65480974:65480529:65481063	0.3	0.24	0.37	-0.123252	1.21475	0/0	0/0	11/11	0.962962963184;0.930925926235;0.966666666667	PASS	-
ENSG00000164074:ABHD18:chr4:+:128922870:128922915:128910976:128930074	0.05	0	0.1	-0.0994878	1.11643	0/0	0/0	9/11	0.914814815256;0.862962963515;0.966666666667	PASS	-
ENSG00000125388:GRK4:chr4:+:3039100:3039238:3031136:3042298	0.4	0.26	0.54	-0.293821	1.96086	0/0	0/0	8/11	0.966666666667;0.905555555556;0.944444444444	PASS	-
ENSG00000082805:ERC1:chr12:+:1519554:1519619:1517413:1553727	0.28	0.09	0.38	0.280006	94.1738	0/0	0/0	10/11	0.966666666667;0.912499989913;0.89611111184	PASS	Only alternative junctions|chr12:1517414:1519554;chr12:1519620:1553727
ENSG00000119953:SMNDC1:chr10:-:112060304:112060494:112058548:112063225	0.08	0.04	0.09	-0.125432	1.15778	0/0	0/0	8/11	0.74814815008;0.925925926036;0.743079765503	MID	-
ENSG00000064042:LIMCH1:chr4:+:41640948:41640984:41621457:41646516	0.18	0.07	0.14	-0.793245	29.3867	0/0	0/0	11/11	0.927777777778;0.949074074626;0.933333333333	PASS	-
ENSG00000049167:ERCC8:chr5:-:60220117:60220335:60217982:60224690	0.04	0.01	0.06	-0.0882065	1.10122	0/0	0/0	8/11	0.988888888889;0.812867613271;0.951851852073	PASS	-
ENSG00000116698:SMG7:chr1:+:183481971:183482003:183441784:183485008	0.84	0.78	0.88	-0.089107	2.33101	0/0	0/0	10/11	1.0;0.963541666977;0.900000000662	PASS	-
ENSG00000244754:N4BP2L2:chr13:-:33054726:33054774:33018263:33109905	0.74	0.61	0.85	-0.240722	13.0216	0/0	0/0	8/11	0.918518518739;0.895833333333;0.785185186399	MID	-
ENSG00000007341:ST7L:chr1:-:113084572:113084712:113068733:113119607	0.94	0.93	1	-0.0555942	33.698	0/0	0/0	8/11	0.751851852073;0.877777778109;0.824074074295	MID	-
ENSG00000163875:MEAF6:chr1:-:37962307:37962337:37962205:37967404	0.68	0.53	0.91	0.661087	41.1705	0/0	0/0	10/11	0.546296297179;0.966666666667;0.849814815323	LOW	Only alternative junctions|chr1:37962206:37962307;chr1:37962338:37967404
ENSG00000163875:MEAF6:chr1:-:37962307:37962337:37961519:37967404	0.43	0.17	0.69	0.430219	110.395	0/0	0/0	10/11	0.546296297179;0.966666666667;0.705555556218	LOW	Only alternative junctions|chr1:37961520:37962307;chr1:37962338:37967404
ENSG00000108599:AKAP10:chr17:-:19845138:19845223:19839743:19850719	0.94	0.89	0.98	-0.0593708	16.7397	0/0	0/0	9/11	0.926666666733;0.915799415112;0.977777777778	PASS	-
ENSG00000178149:DALRD3:chr3:-:49053251:49053305:49053140:49053590	0.67	0.51	0.84	-0.316912	33.0512	0/0	0/0	9/11	0.944444444444;0.953703703704;0.985185185406	PASS	-
ENSG00000214021:TTLL3:chr3:+:9876110:9876187:9874957:9876364	0.18	0.06	0.26	-0.140498	1.20736	0/0	0/0	8/11	1.0;0.487239191284;0.816666666998	LOW	-
ENSG00000151532:VTI1A:chr10:+:114293288:114293309:114286923:114298004	0.22	0.07	0.29	0.212169	18.061	0/0	0/0	9/11	0.966666666667;1.0;0.911111111111	PASS	-
ENSG00000100330:MTMR3:chr22:+:30419445:30419472:30418686:30421618	0.08	0.04	0.1	-0.175429	1.23488	0/0	0/0	11/11	0.977777777778;0.981481481481;0.916666666667	PASS	-
ENSG00000011451:WIZ:chr19:-:15538920:15539319:15538344:15543244	0.9	0.88	0.93	-0.0844143	5.24496	0/0	0/0	9/11	0.593616559149;0.951851852073;0.745925927824	LOW	-
ENSG00000168060:NAALADL1:chr11:-:64814946:64815037:64813834:64815118	0.37	0.24	0.45	0.270194	3.60092	0/0	0/0	9/11	1.0;0.95925925937;0.940740740961	PASS	-
ENSG00000157388:CACNA1D:chr3:+:53836173:53836200:53835452:53837449	0.71	0.63	0.93	0.691316	32.5444	0/0	0/0	8/11	0.962962963184;1.0;0.955555555556	PASS	Only alternative junctions|chr3:53835453:53836173;chr3:53836201:53837449
ENSG00000181666:HKR1:chr19:+:37848863:37848941:37838774:37853010	0.03	0	0.05	-0.0830975	1.09413	0/0	0/0	9/11	0.870370370812;0.0520991036155;0.824074074957	LOW	-
ENSG00000163138:PACRGL:chr4:+:20703763:20703844:20702410:20706088	0.11	0.07	0.14	-0.185135	1.26206	0/0	0/0	9/11	0.988888888889;0.867020318538;0.896296296517	PASS	-
ENSG00000089157:RPLP0:chr12:-:120636356:120636434:120635265:120636656	0.89	0.86	0.94	-0.0613033	2.33227	0/0	0/0	9/11	0.154629633162;0.251842961097;0.506481483248	LOW	-
ENSG00000147459:DOCK5:chr8:+:25156459:25156617:25149688:25158091	0.95	0.9	1	-0.0524391	59.2067	0/0	0/0	9/11	0.740740741624;0.961111111111;0.951851852073	MID	-
ENSG00000137776:SLTM:chr15:-:59191667:59192082:59191051:59193458	0.77	0.62	0.94	0.219968	1.39746	0/0	0/0	9/11	0.595740742981;0.866111111475;0.92962962985	LOW	-
ENSG00000163660:CCNL1:chr3:-:156869705:156869719:156868170:156869965	0.16	0.11	0.23	0.0781331	2.02865	0/0	0/0	10/11	0.89814814859;0.840476190937;0.712500001325	MID	-
ENSG00000225648:SBDSP1:chr7:+:72301271:72301393:72300362:72302181	0.41	0.33	0.46	-0.25454	1.75792	0/0	0/0	10/11	0.5;0.479629630844;0.512962964508	LOW	-
ENSG00000089159:PXN:chr12:-:120662445:120662530:120662180:120663711	0.23	0.09	0.31	-0.631508	5.58304	0/0	0/0	11/11	0.933333333333;0.995588235294;0.966666666667	PASS	Only alternative junctions|chr12:120662181:120663711
ENSG00000148341:SH3GLB2:chr9:-:131771731:131771746:131771625:131772049	0.56	0.31	0.85	0.553442	54.6594	0/0	0/0	10/11	0.94814814859;0.833333333333;0.9	PASS	-
ENSG00000169919:GUSB:chr7:-:65444713:65444898:65441189:65445210	0.93	0.88	0.97	0.112394	1.13799	0/0	0/0	9/11	0.212222224805;0.467103177682;0.443162393736	LOW	-
ENSG00000119688:ABCD4:chr14:-:74766250:74766378:74764772:74769577	0.8	0.76	0.89	-0.141333	3.24037	0/0	0/0	9/11	0.914814815256;0.93888888922;0.922222222222	PASS	-
ENSG00000064115:TM7SF3:chr12:-:27152458:27152699:27149795:27167010	0.7	0.6	0.87	-0.263444	8.36098	0/0	0/0	11/11	0.988888888889;0.90462962985;0.977777777778	PASS	-
ENSG00000115042:FAHD2A:chr2:+:96071300:96071551:96068620:96076274	0.75	0.39	0.99	-0.153533	2.64637	0/0	0/0	11/11	0.977777777778;0.292222226328;0.292962968681	LOW	-
ENSG00000102543:CDADC1:chr13:+:49840014:49840139:49833659:49841625	0.05	0.01	0.08	-0.129478	1.15789	0/0	0/0	10/11	0.853703703814;0.955555555556;0.957777777811	PASS	-
ENSG00000075826:SEC31B:chr10:-:102267181:102267324:102262241:102267664	0.92	0.91	1	-0.0696921	7.94984	0/0	0/0	9/11	0.944444444444;0.932407407628;0.866666666667	PASS	-
ENSG00000101040:ZMYND8:chr20:-:45841286:45841370:45839542:45848908	0.69	0.63	0.78	0.261178	1.60278	0/0	0/0	9/11	0.835882353638;0.950892857143;0.922222222222	PASS	-
ENSG00000113360:DROSHA:chr5:-:31531556:31531632:31531031:31532096	0.88	0.77	1	0.130832	1.17457	0/0	0/0	9/11	1.0;0.918938472867;0.895117845138	PASS	-
ENSG00000139613:SMARCC2:chr12:-:56558086:56558152:56557549:56558431	0.86	0.83	0.96	0.355036	2.65266	0/0	0/0	9/11	0.911111111111;0.954703273195;0.762962963515	MID	-
ENSG00000136059:VILL:chr3:+:38043886:38044066:38043351:38044658	0.92	0.94	1	-0.0701313	6.46401	0/0	0/0	8/11	0.944444444444;0.946296296517;0.966666666667	PASS	-
ENSG00000079385:CEACAM1:chr19:-:43015727:43015780:43015072:43016501	0.32	0.15	0.44	-0.602836	8.80665	0/0	0/0	9/11	0.966666666667;0.897798742326;0.911111111111	PASS	-
ENSG00000140859:KIFC3:chr16:-:57793036:57793065:57792821:57793639	0.88	0.88	0.97	-0.087868	3.88499	0/0	0/0	11/11	0.977777777778;0.851724138034;0.988888888889	PASS	-
ENSG00000115355:CCDC88A:chr2:-:55530204:55530288:55529208:55539569	0.9	0.83	1	-0.0888717	12.8472	0/0	0/0	8/11	0.892592593034;0.916592260202;0.966666666667	PASS	-
ENSG00000166669:ATF7IP2:chr16:+:10574735:10574821:10567846:10575692	0.93	1	1	-0.0691942	12.9182	0/0	0/0	9/11	0.711111111442;0.887233533138;0.659259260363	MID	-
ENSG00000097033:SH3GLB1:chr1:+:87194085:87194124:87190088:87200284	0.21	0.07	0.27	0.198729	25.2216	0/0	0/0	11/11	0.69793650926;0.865384616149;0.900000000662	MID	-
ENSG00000132780:NASP:chr1:+:46060365:46060445:46056942:46070607	0.18	0.13	0.22	-0.524993	2.78248	0/0	0/0	8/11	0.685185186068;0.141281193565;0.837037038141	LOW	-
ENSG00000197989:SNHG12:chr1:-:28906936:28907158:28906493:28908101	0.42	0.31	0.52	-0.505762	7.53967	0/0	0/0	11/11	0.955555555556;0.753703704145;0.977777777778	MID	-
ENSG00000163219:ARHGAP25:chr2:+:69002352:69002552:68937830:69009364	0.92	0.85	1	-0.0774444	7.74444e+06	0/0	0/0	11/11	0.870370370812;0.883681917284;0.966666666667	PASS	-
ENSG00000163995:ABLIM2:chr4:-:7994592:7994654:7986620:8009785	0.69	0.56	0.84	-0.237472	4.30246	0/0	0/0	11/11	1.0;0.900537634569;0.850925926367	PASS	-
ENSG00000103196:CRISPLD2:chr16:+:84869782:84870041:84853739:84872027	0.03	0	0.03	-0.0802986	1.08998	0/0	0/0	9/11	0.933333333333;0.72932248344;0.916666666667	MID	-
ENSG00000122335:SERAC1:chr6:-:158549139:158549302:158541607:158564087	0.83	0.7	0.94	-0.13202	4.36436	0/0	0/0	8/11	0.970370370812;0.931481481923;0.896296296517	PASS	-
ENSG00000228903:RASA4CP:chr7:-:44076270:44076408:44073910:44078405	0.61	0.49	0.75	-0.214046	2.24612	0/0	0/0	8/11	0.24777777791;0.325925934977;0.234074075023	LOW	-
ENSG00000126858:RHOT1:chr17:+:30536368:30536464:30535328:30551634	0.4	0.32	0.52	0.21123	2.11931	0/0	0/0	8/11	0.966666666667;0.884629630215;1.0	PASS	-
ENSG00000113648:H2AFY:chr5:-:134696186:134696297:134681747:134724611	0.29	0.1	0.45	-0.489311	3.21447	0/0	0/0	10/11	0.977777777778;0.92629629655;0.903703704145	PASS	-
ENSG00000126214:KLC1:chr14:+:104151322:104151373:104145882:104153417	0.48	0.41	0.63	0.192989	1.66211	0/0	0/0	8/11	0.977777777778;0.866258170383;1.0	PASS	-
ENSG00000170322:NFRKB:chr11:-:129763187:129763280:129762765:129764253	0.31	0.21	0.38	0.201739	2.83708	0/0	0/0	9/11	0.862962963184;0.211393010148;0.820370371474	LOW	-
ENSG00000067066:SP100:chr2:+:231282305:231282380:231281043:231307651	0.72	0.52	0.88	-0.140937	2.0354	0/0	0/0	8/11	0.448148151239;0.757309047381;0.814814815256	LOW	-
ENSG00000234741:GAS5:chr1:-:173835898:173835934:173835344:173836128	0.86	0.9	1	-0.135345	48.1527	0/0	0/0	11/11	0.44851852258;0.720833335072;0.65067340268	LOW	-
ENSG00000165097:KDM1B:chr6:+:18191427:18191612:18171710:18197287	0.84	0.78	0.9	-0.106437	3.17243	0/0	0/0	8/11	0.901851852073;0.956410256442;0.87962962985	PASS	-
ENSG00000115392:FANCL:chr2:-:58431264:58431361:58393009:58449076	0.86	0.77	0.94	-0.106737	4.08336	0/0	0/0	9/11	0.851851852735;0.925925926036;0.832407407628	PASS	-
ENSG00000204054:LINC00963:chr9:+:132255694:132255874:132251578:132265601	0.86	0.8	0.91	0.165318	1.23946	0/0	0/0	8/11	1.0;0.84814814859;0.0160567371102	LOW	-
ENSG00000119231:SENP5:chr3:+:196654666:196654750:196650422:196656503	0.95	0.92	1	0.129403	1.15731	0/0	0/0	8/11	0.831851852437;0.86341576562;1.0	PASS	-
ENSG00000141577:CEP131:chr17:-:79172676:79172771:79172097:79173180	0.88	0.84	0.97	-0.0900439	4.10061	0/0	0/0	10/11	0.944444444444;0.849444445471;0.944444444444	PASS	-
ENSG00000176890:TYMS:chr18:+:669071:669173:662320:670691	0.92	0.87	0.98	-0.0792999	17.28	0/0	0/0	10/11	0.907407407628;0.955555555556;0.896296296517	PASS	Only alternative junctions|chr18:662321:670691
ENSG00000144306:SCRN3:chr2:+:175287612:175287775:175275231:175289202	0.93	0.87	1	-0.0712029	24.4264	0/0	0/0	10/11	0.702208618483;0.925370370679;0.899537037147	MID	-
ENSG00000168228:ZCCHC4:chr4:+:25353210:25353311:25347242:25363480	0.74	0.62	1	-0.23848	13.7803	0/0	0/0	9/11	0.907407407628;0.891666666667;0.988888888889	PASS	-
ENSG00000174099:MSRB3:chr12:+:65702308:65702435:65672645:65720605	0.37	0.28	0.44	-0.252887	1.77038	0/0	0/0	8/11	0.925925926367;0.922349936143;0.925925926367	PASS	-
ENSG00000182473:EXOC7:chr17:-:74086409:74086562:74085401:74090494	0.59	0.48	0.71	0.462884	4.70365	0/0	0/0	10/11	0.733333333333;0.841666666667;0.988888888889	MID	-
ENSG00000145439:CBR4:chr4:-:169927035:169927065:169923356:169927905	0.19	0.04	0.38	0.131394	3.31187	0/0	0/0	10/11	0.974074074295;0.95;0.815354214589	PASS	-
ENSG00000075413:MARK3:chr14:+:103964838:103964865:103958371:103966492	0.34	0.18	0.5	-0.511617	4.34735	0/0	0/0	9/11	0.955555555556;1.0;0.988888888889	PASS	-
ENSG00000103415:HMOX2:chr16:+:4533637:4533755:4524848:4555484	0.87	0.79	0.95	-0.11098	5.79435	0/0	0/0	9/11	0.918518518739;9.29125134361e-05;0.940740740961	LOW	-
ENSG00000196924:FLNA:chrX:-:153585618:153585642:153583440:153585801	0.69	0.62	0.75	0.308807	1.81405	0/0	0/0	10/11	0.966666666667;0.958333333333;0.918518518739	PASS	-
ENSG00000112186:CAP2:chr6:+:17514079:17514185:17507543:17539499	0.76	0.67	0.86	-0.21901	26.9544	0/0	0/0	8/11	0.911111111111;0.739814815256;0.818518519402	MID	-
ENSG00000181929:PRKAG1:chr12:-:49399525:49399664:49399326:49406844	0.97	0.97	1	0.133778	1.15913	0/0	0/0	9/11	0.955555555556;0.977777777778;0.872222222884	PASS	-
ENSG00000106009:BRAT1:chr7:-:2578812:2578985:2578398:2579177	0.91	0.89	0.94	-0.0625134	3.33325	0/0	0/0	8/11	0.866690535864;0.903703704145;0.933333333333	PASS	-
ENSG00000160310:PRMT2:chr21:+:48056350:48056459:48055675:48056807	0.22	0.11	0.25	-0.384322	1.9654	0/0	0/0	11/11	1.0;0.907407407959;0.628762719739	MID	-
ENSG00000165914:TTC7B:chr14:-:91069596:91069647:91059970:91077085	0.03	0.01	0.04	-0.164826	1.20526	0/0	0/0	9/11	0.988888888889;0.838235294702;0.988888888889	PASS	-
ENSG00000117114:ADGRL2:chr1:+:82452584:82452713:82451039:82452972	0.69	0.64	0.94	0.683544	130.627	0/0	0/0	9/11	0.977777777778;0.983333333333;0.955555555556	PASS	-
ENSG00000130734:ATG4D:chr19:+:10657864:10657929:10655806:10659579	0.73	0.67	0.78	-0.0976737	1.5616	0/0	0/0	11/11	0.885185185406;0.965985578757;0.880370370878	PASS	-
ENSG00000122566:HNRNPA2B1:chr7:-:26230612:26230748:26230080:26232114	0.85	0.86	0.94	-0.101743	3.14216	0/0	0/0	8/11	0.866666667329;0.931481481757;0.857407407628	PASS	-
ENSG00000269834:ZNF528-AS1:chr19:-:52899862:52900005:52899752:52900714	0.39	0.31	0.47	-0.344611	2.31881	0/0	0/0	9/11	0.169375537928;0.381345340869;0.633333334658	LOW	-
ENSG00000157326:DHRS4:chr14:+:24435491:24435626:24429212:24436419	0.63	0.63	0.69	0.305177	1.93211	0/0	0/0	10/11	0.477777779102;0.443333339526;0.286574081083	LOW	-
ENSG00000158321:AUTS2:chr7:+:70233009:70233054:70231320:70236534	0.93	0.94	0.99	-0.0667121	21.29	0/0	0/0	11/11	0.962962963184;0.974074074295;0.966666666667	PASS	-
ENSG00000164048:ZNF589:chr3:+:48299418:48299451:48298512:48302302	0.46	0.26	0.73	-0.503219	16.3845	0/0	0/0	11/11	0.506927327418;0.934343434644;0.346457063076	LOW	-
ENSG00000130475:FCHO1:chr19:+:17895533:17895733:17893981:17897382	0.93	0.94	0.99	-0.0655862	9.08883	0/0	0/0	8/11	1.0;0.93888888922;0.944444444444	PASS	-
ENSG00000138101:DTNB:chr2:-:25610157:25610247:25602192:25611070	0.93	0.92	1	-0.0619595	11.4764	0/0	0/0	9/11	1.0;0.925370370514;0.936111111111	PASS	-
ENSG00000083520:DIS3:chr13:-:73355426:73355494:73355141:73355742	0.17	0.11	0.19	-0.210713	1.34272	0/0	0/0	8/11	1.0;0.885646464194;0.917264957395	PASS	-
ENSG00000103148:NPRL3:chr16:-:180520:180590:162774:188148	0.83	0.73	0.95	-0.105372	2.52082	0/0	0/0	11/11	0.911111111111;0.989285714286;0.944444444444	PASS	-
ENSG00000196123:KIAA0895L:chr16:-:67215508:67215600:67214569:67217164	0.65	0.54	0.77	-0.121851	1.52615	0/0	0/0	8/11	1.0;0.294613876235;0.468518520064	LOW	-
ENSG00000133612:AGAP3:chr7:+:150817606:150817832:150817232:150820880	0.12	0.07	0.15	-0.101071	1.12957	0/0	0/0	8/11	1.0;0.861203704029;0.868518518739	PASS	-
ENSG00000136527:TRA2B:chr3:-:185649364:185649640:185644522:185655612	0.23	0.11	0.34	-0.230281	1.42384	0/0	0/0	8/11	1.0;0.769422319202;1.0	MID	-
ENSG00000095794:CREM:chr10:+:35437295:35437419:35416121:35467816	0.69	0.64	0.76	-0.152273	1.9739	0/0	0/0	9/11	1.0;0.933333333333;0.80740740829	PASS	-
ENSG00000068885:IFT80:chr3:-:160000265:160000401:159997152:160003591	0.93	0.83	1	-0.0533985	4.21647	0/0	0/0	8/11	0.966666666667;0.451755699681;0.636481482618	LOW	-
ENSG00000131778:CHD1L:chr1:+:146724277:146724390:146714480:146737590	0.87	0.81	0.94	-0.104304	5.54155	0/0	0/0	8/11	0.925925926367;0.881851852106;0.88888888922	PASS	-
ENSG00000161996:WDR90:chr16:+:705028:705147:703803:705306	0.82	0.78	0.87	-0.118898	2.96861	0/0	0/0	9/11	0.951851852073;0.977777777778;0.955555555556	PASS	-
ENSG00000125814:NAPB:chr20:-:23375775:23375822:23375636:23383629	0.89	0.85	0.97	0.624221	3.32676	0/0	0/0	8/11	0.885185185406;1.0;0.818518518739	PASS	Other combination|chr20:23375823:23383629
ENSG00000108509:CAMTA2:chr17:-:4872794:4872815:4872632:4872924	0.65	0.49	0.92	0.634818	54.0056	0/0	0/0	10/11	0.818518519402;0.888888889835;0.922222222884	PASS	-
ENSG00000136717:BIN1:chr2:-:127811480:127811588:127808819:127816586	0.09	0.01	0.07	0.073177	6.75801	0/0	0/0	11/11	0.92962962985;0.934452584655;0.870370370812	PASS	-
ENSG00000100461:RBM23:chr14:-:23377541:23377589:23375577:23380536	0.71	0.63	0.79	-0.162319	2.30051	0/0	0/0	10/11	0.977777777778;0.913194444651;1.0	PASS	-
ENSG00000148842:CNNM2:chr10:+:104831530:104831596:104828479:104835842	0.19	0.11	0.29	-0.216365	1.66948	0/0	0/0	9/11	1.0;0.917140162352;0.966666666667	PASS	-
ENSG00000186522:SEPT10:chr2:-:110350627:110350696:110343415:110371374	0.88	0.83	0.94	-0.0661474	2.24933	0/0	0/0	9/11	0.751851852073;0.593146151391;0.431449102217	LOW	-
ENSG00000008282:SYPL1:chr7:-:105736738:105736748:105733583:105738135	0.28	0.06	0.44	0.284125	444.618	0/0	0/0	11/11	0.807407407628;0.95;0.837037037479	PASS	Only alternative junctions|chr7:105733584:105736738;chr7:105736749:105738135
ENSG00000162341:TPCN2:chr11:+:68840094:68840176:68839491:68845949	0.84	0.75	0.95	-0.111014	3.21068	0/0	0/0	8/11	0.900740741028;0.862176064311;1.0	PASS	-
ENSG00000214026:MRPL23:chr11:+:1977485:1977678:1974085:1993788	0.92	0.87	1	-0.0641381	4.99983	0/0	0/0	8/11	0.977777777778;0.737037037479;0.885185185406	MID	-
ENSG00000064012:CASP8:chr2:+:202137620:202137665:202137499:202149538	0.84	0.77	0.92	-0.142378	7.9677	0/0	0/0	11/11	0.905555555556;0.852178649459;0.977777777778	PASS	-
ENSG00000086619:ERO1B:chr1:-:236406721:236406795:236399698:236415349	0.92	0.86	1	-0.0684044	6.7937	0/0	0/0	9/11	0.726019515485;0.887082774897;0.903703703814	MID	-
ENSG00000177225:PDDC1:chr11:-:773427:773629:772521:774007	0.91	0.9	0.94	0.108016	1.13482	0/0	0/0	9/11	1.0;0.911481481625;1.0	PASS	-
ENSG00000069535:MAOB:chrX:-:43634421:43634519:43628665:43637928	0.92	0.86	0.99	-0.0583275	3.79949	0/0	0/0	10/11	0.955555555556;0.701851852404;0.966666666667	MID	-
ENSG00000180902:D2HGDH:chr2:+:242688279:242689344:242684292:242689565	0.31	0.23	0.38	-0.344863	2.18804	0/0	0/0	8/11	0.977777777778;0.764545455337;0.94814814859	MID	-
ENSG00000166887:VPS39:chr15:-:42484263:42484296:42483758:42492093	0.39	0.16	0.63	0.370722	17.4956	0/0	0/0	9/11	0.988888888889;0.969696969697;0.8732804233	PASS	-
ENSG00000162438:CTRC:chr1:+:15771100:15771246:15770050:15772091	0.03	0	0.04	-0.822144	6.54616	0/0	0/0	11/11	0.881481483248;0.987037037147;0.974074074295	PASS	-
ENSG00000228409:CCT6P1:chr7:+:65219513:65219648:65216265:65220766	0.29	0.25	0.32	-0.252042	1.54981	0/0	0/0	8/11	0.750000001987;0.24703704185;0.394444446431	LOW	-
ENSG00000138688:KIAA1109:chr4:+:123237502:123237703:123236843:123237886	0.22	0.07	0.36	0.200098	14.0842	0/0	0/0	8/11	0.944444444444;0.977777777778;0.944444444444	PASS	-
ENSG00000168002:POLR2G:chr11:+:62530013:62530338:62529376:62532653	0.9	0.88	1	-0.0694386	3.44126	0/0	0/0	9/11	0.944444444444;0.680819508288;0.838518518872	MID	-
ENSG00000060138:YBX3:chr12:-:10862506:10862713:10856747:10865809	0.62	0.55	0.7	0.131613	1.26897	0/0	0/0	8/11	0.588888888889;0.523799044644;0.688888890213	LOW	-
ENSG00000198945:L3MBTL3:chr6:+:130370795:130370975:130370538:130372393	0.47	0.35	0.6	0.262525	2.26727	0/0	0/0	8/11	0.922222222222;0.511972149172;0.962962963184	LOW	-
ENSG00000134480:CCNH:chr5:-:86700660:86700824:86697589:86703792	0.89	0.8	0.99	-0.0686586	2.49831	0/0	0/0	11/11	0.966666666667;0.796296296848;0.652733047265	MID	-
ENSG00000156110:ADK:chr10:+:76285013:76285184:76158337:76349039	0.89	0.85	0.97	-0.0756627	3.23381	0/0	0/0	10/11	0.774074075619;0.894444444444;0.988888888889	MID	-
ENSG00000104177:MYEF2:chr15:-:48441228:48441280:48435268:48441359	0.86	0.82	0.9	-0.0847707	2.55716	0/0	0/0	9/11	0.966666666667;0.865384615958;0.714814815919	MID	-
ENSG00000107679:PLEKHA1:chr10:+:124187791:124187832:124186547:124189139	0.12	0.04	0.18	-0.484196	2.22366	0/0	0/0	9/11	0.977777777778;0.926829268293;1.0	PASS	-
ENSG00000139793:MBNL2:chr13:+:98018712:98018807:98009889:98043575	0.69	0.64	0.83	0.312248	1.81749	0/0	0/0	9/11	1.0;0.818518518574;0.933333333996	PASS	-
ENSG00000179029:TMEM107:chr17:-:8079276:8079344:8077590:8079517	0.35	0.15	0.54	-0.237971	1.57917	0/0	0/0	8/11	1.0;0.909237144624;0.966666666667	PASS	-
ENSG00000046651:OFD1:chrX:+:13771486:13771560:13769487:13774696	0.67	0.41	0.91	-0.210361	2.7925	0/0	0/0	8/11	0.429857553376;0.233629495711;0.219672366811	LOW	-
ENSG00000205581:HMGN1:chr21:-:40719304:40719404:40717884:40720217	0.41	0.32	0.46	0.14411	1.54682	0/0	0/0	9/11	0.415549451775;0.882407407628;0.858148148656	LOW	-
ENSG00000114670:NEK11:chr3:+:130887673:130887781:130884363:130889616	0.73	0.6	0.86	-0.163608	2.48828	0/0	0/0	9/11	0.988888888889;0.708240742071;0.951851852073	MID	-
ENSG00000259429:UBE2Q2P2:chr15:+:83077017:83077097:83073482:83083330	0.88	0.82	0.94	-0.0858894	3.25956	0/0	0/0	8/11	0.181801998119;0.262125388533;0.211481485102	LOW	-
ENSG00000115355:CCDC88A:chr2:-:55530204:55530288:55529208:55543063	0.95	0.95	1	-0.0535667	5.35667e+06	0/0	0/0	8/11	0.955555555556;0.916592260202;0.966666666667	PASS	-
ENSG00000161551:ZNF577:chr19:-:52390073:52390165:52384130:52394085	0.2	0.04	0.3	-0.695886	7.41286	0/0	0/0	11/11	0.376849735176;0.826759260065;0.917078189303	LOW	-
ENSG00000171204:TMEM126B:chr11:+:85342188:85342360:85340306:85342730	0.91	0.87	1	-0.0601345	3.11568	0/0	0/0	9/11	0.729576719883;0.887962963515;0.759259259701	MID	-
ENSG00000101935:AMMECR1:chrX:-:109507716:109507827:109459860:109560826	0.87	0.8	0.97	-0.111257	6.24185	0/0	0/0	8/11	0.977777777778;0.922222222884;0.861851852139	PASS	-
ENSG00000138101:DTNB:chr2:-:25678273:25678363:25674504:25705664	0.77	0.59	0.9	-0.137583	2.86717	0/0	0/0	10/11	0.966666666667;0.994444444444;0.934391534411	PASS	-
ENSG00000152061:RABGAP1L:chr1:+:174957777:174957975:174952042:174958985	0.83	0.77	0.92	-0.105062	2.56214	0/0	0/0	8/11	0.870370370812;0.948148148259;0.802937650546	PASS	-
ENSG00000011451:WIZ:chr19:-:15538920:15539319:15538344:15540396	0.6	0.46	0.7	-0.179838	1.80938	0/0	0/0	9/11	0.792592593696;0.951851852073;0.745925927824	MID	-
ENSG00000196141:SPATS2L:chr2:+:201303844:201304051:201284219:201305371	0.41	0.3	0.43	0.103221	1.33189	0/0	0/0	8/11	0.988888888889;0.882777778473;0.966666666667	PASS	-
ENSG00000126858:RHOT1:chr17:+:30538134:30538257:30536464:30551634	0.44	0.29	0.58	-0.265251	1.91295	0/0	0/0	8/11	0.819259260429;0.95925925937;1.0	PASS	-
ENSG00000198604:BAZ1A:chr14:-:35263954:35264093:35262127:35269429	0.9	0.88	1	-0.0814363	5.47563	0/0	0/0	8/11	0.404422773701;0.890740740961;0.776851852735	LOW	-
ENSG00000112715:VEGFA:chr6:+:43748468:43748522:43746655:43749692	0.11	0.04	0.13	-0.0922744	1.15525	0/0	0/0	9/11	0.743190884093;0.969135802653;0.977777777778	MID	-
ENSG00000111647:UHRF1BP1L:chr12:-:100482692:100482873:100480136:100489444	0.93	0.94	1	-0.0660772	103.802	0/0	0/0	11/11	0.728080809448;0.941111111144;0.880370370878	MID	-
ENSG00000182230:FAM153B:chr5:+:175546817:175547004:175546702:175547849	0.19	0.1	0.26	0.135802	3.59872	0/0	0/0	8/11	0.252592595418;0.172797172594;0.235185186068	LOW	-
ENSG00000250571:GLI4:chr8:+:144351529:144351690:144349654:144356873	0.98	0.99	1	0.1621	1.19758	0/0	0/0	9/11	0.971111111177;0.935185185406;0.988888888889	PASS	-
ENSG00000142733:MAP3K6:chr1:-:27691151:27691175:27690885:27691263	0.43	0.32	0.51	-0.374335	2.90194	0/0	0/0	10/11	0.911111111773;0.958333333333;0.959259259701	PASS	-
ENSG00000010803:SCMH1:chr1:-:41625396:41625605:41617356:41626546	0.49	0.35	0.6	-0.211733	1.72426	0/0	0/0	8/11	0.900000000331;0.493409045703;0.782222223613	LOW	-
ENSG00000048342:CC2D2A:chr4:+:15480846:15480952:15480430:15482327	0.51	0.44	0.58	0.347629	3.13072	0/0	0/0	9/11	0.759259260363;0.95925925937;0.944444444444	MID	-
ENSG00000184304:PRKD1:chr14:-:30125681:30125705:30108110:30132904	0.33	0.2	0.41	0.249621	4.24398	0/0	0/0	8/11	0.966666666667;0.9375;0.918518518739	PASS	-
ENSG00000198818:SFT2D1:chr6:-:166739619:166739655:166736374:166741763	0.93	0.92	0.97	-0.0573816	5.81451	0/0	0/0	9/11	0.803005698654;0.875000000828;0.988888888889	PASS	-
ENSG00000164896:FASTK:chr7:-:150774187:150774323:150773919:150774396	0.91	0.87	0.99	-0.0604777	3.33225	0/0	0/0	9/11	0.966666666667;0.881944444776;0.835185185406	PASS	-
ENSG00000000419:DPM1:chr20:-:49557665:49557746:49552799:49558567	0.38	0.24	0.49	-0.232343	1.59521	0/0	0/0	8/11	0.903703704807;0.0264467652657;0.741296297974	LOW	-
ENSG00000143797:MBOAT2:chr2:-:9002719:9002852:9002452:9004299	1	1	1	0.0957661	1.10611	0/0	0/0	9/11	0.870370370812;0.986111111111;0.72592592703	MID	-
ENSG00000153246:PLA2R1:chr2:-:160876616:160876774:160873223:160879175	0.91	0.82	1	-0.0872681	16.0331	0/0	0/0	8/11	0.919576719817;0.846296296848;0.838518519203	PASS	-
ENSG00000088970:KIZ:chr20:+:21195172:21195338:21186222:21209648	0.92	0.84	1	-0.0613822	4.1521	0/0	0/0	8/11	0.885185185406;0.983333333333;0.844444444776	PASS	-
ENSG00000129993:CBFA2T3:chr16:-:88947395:88947556:88947196:88947698	0.01	0	0	-0.124894	1.14493	0/0	0/0	9/11	0.803148149119;0.929444444511;1.0	PASS	-
ENSG00000266173:STRADA:chr17:-:61800657:61800686:61791468:61803997	0.49	0.34	0.64	0.312419	3.10549	0/0	0/0	8/11	0.92962962985;0.965517241379;0.781737598063	MID	-
ENSG00000100299:ARSA:chr22:-:51065261:51065480:51065188:51065593	0.92	0.89	0.98	-0.0652875	5.94365	0/0	0/0	9/11	0.955555555556;0.941666666667;0.903703704145	PASS	-
ENSG00000006282:SPATA20:chr17:+:48625403:48625522:48625315:48625643	1	1	1	0.894879	9.52185	0/0	0/0	8/11	0.654351853;0.887962963184;0.988888888889	MID	-
ENSG00000163681:SLMAP:chr3:+:57850533:57850584:57850443:57850968	0.83	0.74	0.89	-0.116858	3.10301	0/0	0/0	8/11	0.903703704145;0.93137254902;0.862037037479	PASS	-
ENSG00000142227:EMP3:chr19:+:48829247:48829310:48828867:48830086	0.2	0.02	0.38	0.18375	10.6509	0/0	0/0	11/11	0.988888888889;0.910052910211;0.966666666667	PASS	-
ENSG00000012171:SEMA3B:chr3:+:50311174:50311259:50311077:50311343	0.94	0.91	1	-0.0548885	18.8317	0/0	0/0	9/11	0.977777777778;0.965165447488;1.0	PASS	-
ENSG00000171456:ASXL1:chr20:+:30959580:30959677:30956926:31015930	0.11	0.07	0.13	-0.123269	1.16182	0/0	0/0	8/11	0.977777777778;0.10372813569;0.852407407761	LOW	-
ENSG00000136682:CBWD2:chr2:+:114228609:114228666:114222750:114239753	0.82	0.76	0.91	-0.0870687	1.90232	0/0	0/0	8/11	0.159259263343;0.162280706199;0.158862438177	LOW	-
ENSG00000164088:PPM1M:chr3:+:52280989:52281244:52280828:52281697	0.75	0.62	0.86	-0.145709	2.35987	0/0	0/0	11/11	0.892592593034;0.897890946724;0.864814814925	PASS	-
ENSG00000149743:TRPT1:chr11:-:63992266:63992442:63992189:63992970	0.78	0.66	0.9	-0.155065	3.43806	0/0	0/0	9/11	0.933333333333;0.890740740961;0.945740740995	PASS	-
ENSG00000235162:C12orf75:chr12:+:105759584:105759620:105742404:105760394	0.85	0.82	0.9	-0.101172	3.29388	0/0	0/0	8/11	0.903703704145;0.972222222222;1.0	PASS	-
ENSG00000110422:HIPK3:chr11:+:33369711:33369774:33369559:33370692	0.73	0.66	0.82	-0.197828	3.65692	0/0	0/0	9/11	0.888888889551;0.814021165172;0.988888888889	PASS	-
ENSG00000137070:IL11RA:chr9:+:34660850:34660933:34660597:34661478	0.92	0.94	1	-0.0584979	4.23518	0/0	0/0	9/11	0.762222222984;0.83579558924;0.985185185406	MID	-
ENSG00000145730:PAM:chr5:+:102360834:102361038:102355547:102363885	0.58	0.53	0.62	-0.13874	1.48636	0/0	0/0	10/11	0.977777777778;0.931481481592;0.951851852073	PASS	-
ENSG00000140463:BBS4:chr15:+:73015134:73015188:73009191:73016868	0.91	0.84	1	-0.0784278	6.6112	0/0	0/0	11/11	0.955555555556;0.916666666667;1.0	PASS	-
ENSG00000108094:CUL2:chr10:-:35378823:35378929:35360267:35379106	0.34	0.26	0.41	0.172646	2.01685	0/0	0/0	9/11	0.590220800042;0.977777777778;0.860000000729	LOW	-
ENSG00000082269:FAM135A:chr6:+:71195869:71195947:71191857:71200736	0.66	0.45	0.87	-0.254626	4.00369	0/0	0/0	8/11	0.955555555556;0.94644766129;0.974074074295	PASS	-
ENSG00000183354:KIAA2026:chr9:-:5954015:5954095:5944960:5988344	0.93	0.9	1	-0.0666667	6.66667e+06	0/0	0/0	9/11	0.753703704807;0.70987142697;0.739910784333	MID	-
ENSG00000066322:ELOVL1:chr1:-:43831938:43832082:43831294:43833156	0.22	0.1	0.32	-0.377761	1.94002	0/0	0/0	10/11	0.918518518739;0.732407408373;0.911111111111	MID	-
ENSG00000115648:MLPH:chr2:+:238443206:238443290:238434448:238448990	0.69	0.59	0.86	-0.281828	11.2578	0/0	0/0	8/11	0.948888888955;0.946986607143;0.853703704145	PASS	-
ENSG00000090989:EXOC1:chr4:+:56755053:56755098:56750094:56756388	0.81	0.76	0.96	0.705562	8.03038	0/0	0/0	11/11	0.955555555556;0.859259259701;0.966666666667	PASS	-
ENSG00000125826:RBCK1:chr20:+:401514:401650:400375:402770	0.77	0.69	0.91	-0.19552	7.47258	0/0	0/0	9/11	0.944444444444;0.915127713937;0.940740740961	PASS	-
ENSG00000185024:BRF1:chr14:-:105707601:105707751:105695250:105713407	0.93	0.91	1	-0.0645151	8.50685	0/0	0/0	10/11	0.907407407628;0.977777777778;0.951851852073	PASS	-
ENSG00000105750:ZNF85:chr19:+:21129105:21129195:21117853:21131549	0.12	0.08	0.18	-0.469672	2.14637	0/0	0/0	10/11	0.529083232416;0.420313393821;0.136029794605	LOW	-
ENSG00000188921:HACD4:chr9:-:21008019:21008145:21007118:21011587	0.91	0.86	1	-0.0781838	7.79363	0/0	0/0	8/11	0.966666666667;0.863981481642;0.922222222222	PASS	-
ENSG00000165802:NSMF:chr9:-:140350080:140350086:140349759:140350862	0.59	0.3	0.87	0.560414	19.0176	0/0	0/0	10/11	0.977777777778;1.0;1.0	PASS	-
ENSG00000140479:PCSK6:chr15:-:101871855:101871894:101866684:101872056	0.65	0.45	0.86	0.245665	1.63091	0/0	0/0	8/11	0.864814815256;0.905982906238;0.988888888889	PASS	-
ENSG00000117480:FAAH:chr1:+:46871915:46872040:46871466:46874130	0.87	0.84	0.93	-0.079111	2.60722	0/0	0/0	9/11	0.972222222222;0.687037038803;0.977777777778	MID	-
ENSG00000119596:YLPM1:chr14:+:75290958:75291010:75287840:75295915	0.94	0.92	0.98	0.0956922	1.11315	0/0	0/0	8/11	0.627514246189;0.921474359356;0.871221036547	MID	-
ENSG00000170242:USP47:chr11:+:11901723:11901927:11863771:11906013	0.8	0.71	0.86	-0.0944101	1.91973	0/0	0/0	8/11	0.977777777778;0.780841751241;0.944444444444	MID	-
ENSG00000142765:SYTL1:chr1:+:27676462:27676623:27676256:27676879	0.79	0.7	0.91	-0.13856	3.07882	0/0	0/0	8/11	0.944444444444;0.911111111442;1.0	PASS	-
ENSG00000196118:CCDC189:chr16:-:30770498:30770568:30768975:30770974	0.89	0.79	1	-0.10894	33.0426	0/0	0/0	8/11	0.855555555556;0.786029034001;0.940740740961	MID	-
ENSG00000198208:RPS6KL1:chr14:-:75375803:75375893:75375635:75376245	0.84	0.77	0.93	-0.121183	4.32714	0/0	0/0	8/11	0.977777777778;0.961111111111;0.977777777778	PASS	-
ENSG00000256053:APOPT1:chr14:+:104029551:104029716:104029461:104037959	0.19	0.08	0.2	0.102973	2.13814	0/0	0/0	9/11	0.911111111111;0.988888888889;0.896296296517	PASS	-
ENSG00000156873:PHKG2:chr16:+:30767687:30767841:30764878:30767910	0.86	0.81	0.95	-0.0812966	2.65308	0/0	0/0	9/11	0.988888888889;0.925925926036;0.936431623995	PASS	-
ENSG00000095637:SORBS1:chr10:-:97174250:97174619:97170534:97181717	0.36	0.14	0.61	-0.418972	2.88584	0/0	0/0	9/11	0.988888888889;0.977777777778;0.834558404734	PASS	-
ENSG00000156504:FAM122B:chrX:-:133906172:133906313:133905384:133915850	0.84	0.76	0.97	0.225909	1.37009	0/0	0/0	8/11	1.0;0.870740741326;0.898888888955	PASS	-
ENSG00000188529:SRSF10:chr1:-:24298062:24298113:24294213:24298339	0.8	0.76	0.86	-0.0917913	1.81679	0/0	0/0	10/11	0.394074078732;0.505392159901;0.508148149318	LOW	-
ENSG00000001497:LAS1L:chrX:-:64744443:64744494:64744142:64744844	0.13	0.04	0.2	-0.226443	1.35036	0/0	0/0	8/11	0.896296296517;0.251591259741;0.970370370812	LOW	-
ENSG00000162241:SLC25A45:chr11:-:65144803:65144894:65144547:65146846	0.09	0.02	0.11	-0.129177	1.16456	0/0	0/0	11/11	0.988888888889;0.956944444444;0.974074074295	PASS	-
ENSG00000164169:PRMT9:chr4:-:148601473:148601622:148595025:148604949	0.67	0.61	0.76	-0.21148	2.8203	0/0	0/0	10/11	0.977777777778;0.888101852106;0.887037037479	PASS	-
ENSG00000114982:KANSL3:chr2:-:97285408:97285499:97285281:97297048	0.94	0.91	0.97	0.11487	1.13946	0/0	0/0	8/11	0.84814814859;0.968518518739;1.0	PASS	-
ENSG00000135317:SNX14:chr6:-:86277251:86277295:86267778:86281854	0.63	0.58	0.7	-0.181908	1.96397	0/0	0/0	10/11	0.940740740961;0.886363637041;0.883333333333	PASS	-
ENSG00000138606:SHF:chr15:-:45464080:45464200:45460331:45479651	0.93	1	1	-0.0635656	21.5423	0/0	0/0	9/11	0.89814814859;0.894814814958;0.864814815256	PASS	-
ENSG00000130653:PNPLA7:chr9:-:140438175:140438267:140438024:140441281	0.94	0.91	1	-0.0594206	332.251	0/0	0/0	9/11	0.905555555556;0.909422658063;0.955555555556	PASS	-
ENSG00000141002:TCF25:chr16:+:89960196:89960266:89958683:89961490	0.71	0.59	0.82	-0.245467	6.28323	0/0	0/0	11/11	0.703703704145;0.938422610079;1.0	MID	-
ENSG00000180902:D2HGDH:chr2:+:242694045:242694161:242690803:242695263	0.15	0.08	0.18	-0.184473	1.35521	0/0	0/0	8/11	0.940740740961;0.00182591539783;0.977777777778	LOW	-
ENSG00000103148:NPRL3:chr16:-:167299:167374:162774:169124	0.71	0.57	0.83	-0.116347	1.67832	0/0	0/0	9/11	0.988888888889;0.934305551847;0.944444444444	PASS	-
ENSG00000161203:AP2M1:chr3:+:183898432:183898438:183898039:183898636	0.88	0.83	0.96	0.183749	1.34009	0/0	0/0	8/11	0.977777777778;1.0;0.977777777778	PASS	-
ENSG00000138035:PNPT1:chr2:-:55913504:55913579:55912183:55920797	0.91	0.89	0.99	-0.07073	4.50432	0/0	0/0	8/11	0.677777777778;0.672291669051;0.715555556284	MID	-
ENSG00000244187:TMEM141:chr9:+:139686077:139686229:139685876:139686398	0.72	0.65	0.79	-0.111358	1.64171	0/0	0/0	8/11	1.0;0.813333333863;0.474074074957	LOW	-
ENSG00000130731:METTL26:chr16:-:684888:684956:684797:685611	0.82	0.73	0.92	-0.083864	1.87881	0/0	0/0	8/11	0.933333333333;0.956495081677;0.814814815256	PASS	-
ENSG00000128513:POT1:chr7:-:124475332:124475468:124467359:124481026	0.93	0.87	1	-0.0633683	10.1488	0/0	0/0	10/11	0.860317461441;0.852777778109;0.922222222222	PASS	-
ENSG00000131626:PPFIA1:chr11:+:70211478:70211541:70208594:70218320	0.21	0.07	0.22	0.19816	17.1848	0/0	0/0	9/11	0.977777777778;0.992063492063;0.774074074957	MID	Other combination|chr11:70208595:70211478
ENSG00000118762:PKD2:chr4:+:88967793:88968022:88959653:88973142	0.91	0.88	1	-0.0774184	9.3075	0/0	0/0	9/11	1.0;0.916780626939;0.917407407694	PASS	-
ENSG00000112186:CAP2:chr6:+:17539499:17539689:17514185:17541203	0.81	0.69	0.94	-0.176566	11.37	0/0	0/0	11/11	0.766666666667;0.790185185936;0.761111111939	MID	-
ENSG00000074054:CLASP1:chr2:-:122202514:122202538:122187753:122204912	0.14	0.01	0.16	0.139578	69.1082	0/0	0/0	10/11	0.951851852073;0.805555555969;0.934074074361	PASS	Other combination|chr2:122187754:122202514
ENSG00000131373:HACL1:chr3:-:15633106:15633187:15631119:15637890	0.89	0.83	0.97	-0.0668854	2.66171	0/0	0/0	8/11	0.933333333333;0.922104494807;0.897037037545	PASS	-
ENSG00000115414:FN1:chr2:-:216236831:216237098:216236738:216238044	0.81	0.78	0.86	0.109639	1.15652	0/0	0/0	10/11	0.977777777778;0.994444444444;0.955555555556	PASS	-
ENSG00000205336:ADGRG1:chr16:+:57675502:57675620:57654048:57684164	0.65	0.63	0.73	-0.350091	84.0745	0/0	0/0	8/11	0.948888888955;0.00175085336631;0.966666666667	LOW	-
ENSG00000143569:UBAP2L:chr1:+:154241837:154241888:154241430:154243356	0.49	0.36	0.5	-0.161804	1.45879	0/0	0/0	9/11	0.955555555556;0.941176470588;1.0	PASS	-
ENSG00000070501:POLB:chr8:+:42211934:42212039:42210086:42213033	0.16	0.11	0.2	0.094798	2.37491	0/0	0/0	9/11	0.962962963184;0.875925926533;0.89814814859	PASS	-
ENSG00000204463:BAG6:chr6:-:31616687:31616741:31616528:31616975	0.86	0.83	0.9	-0.069071	2.0268	0/0	0/0	9/11	0.988888888889;0.885030864565;0.966666666667	PASS	-
ENSG00000013561:RNF14:chr5:+:141350268:141350442:141348732:141353147	0.97	0.95	1	0.0787138	1.0886	0/0	0/0	8/11	0.927777777778;0.593262109574;0.731481483248	LOW	-
ENSG00000103426:CORO7-PAM16:chr16:-:4457501:4457685:4455568:4462356	0.93	0.9	0.94	-0.0524306	3.35183	0/0	0/0	9/11	0.955555555556;0.887407407992;0.887407407661	PASS	-
ENSG00000172878:METAP1D:chr2:+:172930331:172930480:172928588:172930991	0.88	0.85	0.97	-0.0928953	4.87441	0/0	0/0	8/11	0.977777777778;0.963888888889;0.955555555556	PASS	-
ENSG00000114098:ARMC8:chr3:+:137928658:137928735:137906441:137940767	0.71	0.63	0.8	-0.118423	1.70947	0/0	0/0	8/11	0.811111111111;0.96049783911;0.879259259833	PASS	-
ENSG00000164751:PEX2:chr8:-:77898422:77898532:77896431:77912225	0.82	0.73	0.93	-0.108173	2.53841	0/0	0/0	10/11	0.855555555556;0.871944444792;0.944444444444	PASS	-
ENSG00000109654:TRIM2:chr4:+:154243799:154243968:154237151:154249681	0.94	0.91	1	-0.0550628	67.6025	0/0	0/0	8/11	0.92962962985;0.953703703814;0.901851852073	PASS	-
ENSG00000131503:ANKHD1:chr5:+:139851823:139851880:139844361:139862164	0.51	0.42	0.6	-0.226111	1.84388	0/0	0/0	8/11	0.830555556549;0.776315791042;0.551851852735	LOW	-
ENSG00000197555:SIPA1L1:chr14:+:72117006:72117226:72090953:72125049	0.88	0.8	1	-0.0840372	3.47172	0/0	0/0	8/11	0.837777778506;0.937037037147;0.824853195672	PASS	-
ENSG00000172456:FGGY:chr1:+:59922632:59922748:59858966:59977982	0.91	0.84	1	-0.0828286	13.0443	0/0	0/0	11/11	0.907407407628;0.844814815621;0.944444444444	PASS	-
ENSG00000134265:NAPG:chr18:+:10534462:10534493:10526155:10539758	0.63	0.59	0.72	-0.321214	7.98505	0/0	0/0	10/11	0.904814815025;0.870967741935;0.977777777778	PASS	-
ENSG00000205581:HMGN1:chr21:-:40717755:40717884:40717200:40720217	0.08	0.04	0.1	-0.126332	1.15881	0/0	0/0	8/11	0.415549451775;0.929074074328;0.36434981171	LOW	-
ENSG00000183696:UPP1:chr7:+:48141420:48141467:48134424:48146469	0.11	0.07	0.13	-0.13578	1.18041	0/0	0/0	10/11	0.95;0.946808510638;0.937037037479	PASS	-
ENSG00000214022:REPIN1:chr7:+:150067848:150067973:150066102:150068316	0.87	0.88	0.9	-0.122149	25.1856	0/0	0/0	11/11	0.94814814859;0.885185185406;0.900000000662	PASS	-
ENSG00000161249:DMKN:chr19:-:35997027:35997087:35996888:36001085	0.18	0.08	0.2	-0.319943	1.63838	0/0	0/0	8/11	0.966666666667;0.887777777885;0.974074074295	PASS	-
ENSG00000077616:NAALAD2:chr11:+:89903236:89903304:89902160:89906991	0.2	0.17	0.23	-0.378845	1.90882	0/0	0/0	8/11	0.827777778771;0.823429845712;0.977777777778	PASS	-
ENSG00000099968:BCL2L13:chr22:+:18171751:18171908:18166087:18185008	0.83	0.8	0.94	-0.109378	2.90146	0/0	0/0	8/11	0.7002777795;0.92962962985;0.87777777844	MID	-
ENSG00000171307:ZDHHC16:chr10:+:99213555:99213603:99213420:99214470	0.66	0.6	0.7	-0.152847	1.81776	0/0	0/0	10/11	1.0;0.934027777985;0.888888888889	PASS	-
ENSG00000149476:TKFC:chr11:+:61101020:61101122:61100801:61102091	0.23	0.08	0.29	0.134868	2.43999	0/0	0/0	10/11	0.988888888889;0.95925925937;0.988888888889	PASS	-
ENSG00000165660:FAM175B:chr10:+:126507952:126508019:126495490:126515163	0.9	0.85	1	-0.0669057	3.36631	0/0	0/0	9/11	0.918518518739;0.976212686567;0.988888888889	PASS	-
ENSG00000100379:KCTD17:chr22:+:37456862:37456962:37455478:37457578	0.86	0.83	1	-0.0812789	2.45565	0/0	0/0	8/11	0.932895622982;0.435852346867;0.831502998659	LOW	-
ENSG00000214435:AS3MT:chr10:+:104629840:104629968:104629602:104632204	0.89	0.83	1	-0.0667616	2.51616	0/0	0/0	8/11	0.955555555556;0.966666666667;0.918518518739	PASS	-
ENSG00000135111:TBX3:chr12:-:115117717:115117777:115117456:115118683	0.43	0.24	0.59	0.167118	1.6332	0/0	0/0	8/11	0.944444444444;0.880000000571;0.801851852735	PASS	-
ENSG00000176623:RMDN1:chr8:-:87497100:87497190:87492561:87498712	0.82	0.74	0.91	-0.129289	3.37032	0/0	0/0	8/11	0.761481482784;0.896296296517;0.903703704476	MID	-
ENSG00000026103:FAS:chr10:+:90770509:90770572:90770357:90771755	0.9	0.85	1	0.231988	1.34969	0/0	0/0	8/11	0.853703704476;0.968253968254;0.662962964508	MID	-
ENSG00000119681:LTBP2:chr14:-:74995660:74995825:74994069:74999128	0.78	0.75	0.86	-0.199357	9.36131	0/0	0/0	9/11	1.0;0.940740740961;0.966666666667	PASS	-
ENSG00000104936:DMPK:chr19:-:46274228:46274314:46273898:46274825	0.8	0.72	0.87	0.14332	1.22584	0/0	0/0	9/11	0.927777777778;0.885440901268;0.955810983396	PASS	-
ENSG00000223745:CCDC18-AS1:chr1:-:93804712:93804831:93791452:93804913	0.58	0.56	0.75	-0.318635	4.08987	0/0	0/0	11/11	0.940740740961;0.709629631291;0.962962963184	MID	-
ENSG00000142188:TMEM50B:chr21:-:34828310:34828404:34828091:34837648	0.71	0.64	0.77	-0.282619	34.5759	0/0	0/0	10/11	0.479629630513;0.916203703814;0.907407407628	LOW	-
ENSG00000039560:RAI14:chr5:+:34813678:34813765:34812313:34814687	0.71	0.54	0.9	0.470223	2.99576	0/0	0/0	9/11	0.914814815256;0.849592197901;1.0	PASS	-
ENSG00000031003:FAM13B:chr5:-:137281916:137282000:137281686:137284643	0.63	0.51	0.79	-0.179718	1.93584	0/0	0/0	11/11	0.84907407446;0.785832609449;0.856296296914	MID	-
ENSG00000110536:PTPMT1:chr11:+:47591251:47591443:47587538:47593022	0.58	0.46	0.67	-0.117346	1.38282	0/0	0/0	10/11	0.977777777778;0.988888888889;0.988888888889	PASS	-
ENSG00000132423:COQ3:chr6:-:99831573:99831700:99825361:99841949	0.88	0.79	1	-0.0931401	5.08667	0/0	0/0	9/11	0.945185185472;0.826504105643;0.62425926129	MID	-
ENSG00000166348:USP54:chr10:-:75280665:75280785:75279750:75283340	0.94	0.9	1	0.132039	1.16479	0/0	0/0	8/11	1.0;0.87962962985;0.787777778506	MID	-
ENSG00000151490:PTPRO:chr12:+:15713126:15713210:15710457:15718526	0.9	0.9	1	0.81214	10.8966	0/0	0/0	8/11	0.988888888889;0.783494515078;0.631296297246	MID	-
ENSG00000182109:RP11-69E11.4:chr1:-:39989233:39989369:39988177:39989478	0.92	0.97	1	-0.0614968	3.75594	0/0	0/0	8/11	0.479629630513;0.493518519733;0.47592592703	LOW	-
ENSG00000126214:KLC1:chr14:+:104151322:104151373:104145855:104153417	0.34	0.26	0.43	0.131648	1.69136	0/0	0/0	8/11	0.962962963184;0.866258170383;1.0	PASS	-
ENSG00000144228:SPOPL:chr2:+:139312008:139312105:139310251:139316591	0.08	0.04	0.1	-0.107988	1.13277	0/0	0/0	8/11	0.618518522051;0.920370370812;0.326666675342	LOW	-
ENSG00000176155:CCDC57:chr17:-:80066643:80066830:80059742:80085567	0.1	0.04	0.11	0.065788	3.03761	0/0	0/0	8/11	0.960000000066;0.981481481592;0.862962963846	PASS	-
ENSG00000104529:EEF1D:chr8:-:144671160:144672262:144669022:144679517	0.26	0.1	0.42	0.232185	9.08494	0/0	0/0	10/11	0.38851852417;0.977777777778;0.51703703834	LOW	-
ENSG00000106829:TLE4:chr9:+:82227570:82227633:82191092:82267504	0.91	0.89	1	-0.0717741	6.42677	0/0	0/0	9/11	0.822222222222;0.920634920635;0.966666666667	PASS	-
ENSG00000156313:RPGR:chrX:-:38158208:38158394:38156705:38160499	0.93	0.9	0.99	-0.0634189	10.6367	0/0	0/0	10/11	0.787777778837;0.968518518739;0.938888888889	MID	-
ENSG00000084774:CAD:chr2:+:27463434:27463485:27463229:27463778	0.04	0	0.02	-0.173385	1.22008	0/0	0/0	10/11	0.933333333333;0.960784313725;0.977777777778	PASS	-
ENSG00000255717:SNHG1:chr11:-:62622359:62622410:62622023:62622604	0.89	0.81	0.95	-0.0690565	2.51599	0/0	0/0	9/11	0.977777777778;0.980392156863;0.881481481923	PASS	-
ENSG00000141503:MINK1:chr17:+:4796580:4796604:4796362:4796728	0.08	0.03	0.12	0.0704742	7.09572	0/0	0/0	8/11	0.988888888889;0.951388889303;0.977777777778	PASS	-
ENSG00000189171:S100A13:chr1:-:153602925:153603132:153600074:153603486	0.1	0.05	0.13	-0.364203	1.68009	0/0	0/0	8/11	0.836111112436;0.942592592703;0.933333333333	PASS	-
ENSG00000129351:ILF3:chr19:+:10795091:10795152:10794646:10798021	0.5	0.43	0.57	0.0830955	1.19809	0/0	0/0	8/11	1.0;0.961748634205;0.786510781902	MID	-
ENSG00000095261:PSMD5:chr9:-:123591376:123591486:123589185:123593608	0.89	0.83	0.99	-0.0703098	2.70478	0/0	0/0	9/11	0.8183333334;0.816622822318;0.945185185472	PASS	-
ENSG00000197599:CCDC154:chr16:-:1485089:1485176:1484853:1485969	0.92	0.86	1	-0.0776405	21.0426	0/0	0/0	11/11	0.951851852073;0.896731321839;0.966666666667	PASS	-
ENSG00000089159:PXN:chr12:-:120662445:120662530:120662180:120687685	0.92	0.88	0.96	0.534152	2.37912	0/0	0/0	9/11	0.944444444444;0.995588235294;0.966666666667	PASS	-
ENSG00000111962:UST:chr6:+:149262414:149262570:149208165:149285545	0.91	0.87	0.93	-0.0896584	92.371	0/0	0/0	10/11	0.966666666667;0.952706552959;0.89814814859	PASS	-
ENSG00000130653:PNPLA7:chr9:-:140437093:140437253:140417309:140437883	0.85	0.78	1	-0.144194	37.6199	0/0	0/0	8/11	1.0;0.842962963217;1.0	PASS	-
ENSG00000168385:SEPT2:chr2:+:242256913:242257014:242255025:242263630	0.37	0.25	0.43	-0.185081	1.41829	0/0	0/0	8/11	0.740740740961;0.671570943751;1.0	MID	-
ENSG00000142856:ITGB3BP:chr1:-:63944434:63944504:63920639:63974198	0.75	0.59	0.87	-0.126212	2.00902	0/0	0/0	8/11	0.802678063677;0.61477681739;0.881481481923	MID	-
ENSG00000087274:ADD1:chr4:+:2928368:2928402:2927839:2929897	0.26	0.11	0.39	0.207887	4.95619	0/0	0/0	10/11	0.850925926367;1.0;0.890740740961	PASS	-
ENSG00000161647:MPP3:chr17:-:41894044:41894065:41893447:41895413	0.73	0.74	0.92	0.713532	41.8476	0/0	0/0	9/11	0.870370370481;1.0;0.977777777778	PASS	-
ENSG00000196405:EVL:chr14:+:100604076:100604139:100603981:100607516	0.94	0.92	0.96	-0.0524328	5.26215	0/0	0/0	8/11	0.918518518739;0.978174603175;1.0	PASS	-
ENSG00000079805:DNM2:chr19:+:10919244:10919256:10916643:10922939	0.9	0.89	0.96	0.369988	1.69255	0/0	0/0	9/11	0.966666666667;1.0;0.885185185406	PASS	-
ENSG00000115504:EHBP1:chr2:+:63215065:63215173:63206470:63217850	0.75	0.66	0.88	0.429666	2.33234	0/0	0/0	11/11	0.751851853066;0.886111111608;0.944444444444	MID	-
ENSG00000170322:NFRKB:chr11:-:129763191:129763280:129762765:129765390	0.42	0.4	0.52	0.325578	4.63572	0/0	0/0	8/11	0.944444444444;0.184138379227;0.820370371474	LOW	-
ENSG00000075413:MARK3:chr14:+:103964838:103964865:103958371:103969218	0.06	0.01	0.06	-0.17898	1.44192	0/0	0/0	10/11	0.955555555556;1.0;0.816894587709	PASS	-
ENSG00000093144:ECHDC1:chr6:-:127651953:127652175:127636041:127664480	0.91	0.85	0.98	-0.0824019	30.2749	0/0	0/0	11/11	0.977777777778;0.862037037479;0.803727754661	PASS	-
ENSG00000150401:DCUN1D2:chr13:-:114117054:114117206:114115451:114128438	0.77	0.67	0.88	0.198638	1.34815	0/0	0/0	9/11	0.922222222222;0.905854701085;0.855370370878	PASS	-
ENSG00000114956:DGUOK:chr2:+:74166036:74166149:74154179:74185272	0.37	0.18	0.48	-0.129488	1.25957	0/0	0/0	8/11	0.955555555556;0.95925925937;0.940942761157	PASS	-
ENSG00000170919:TPT1-AS1:chr13:+:45964892:45965037:45963955:45965166	0.65	0.52	0.81	-0.153667	1.79163	0/0	0/0	10/11	0.375925932328;0.481543769874;0.425925930341	LOW	-
ENSG00000162910:MRPL55:chr1:-:228296137:228296175:228296022:228296655	0.24	0.13	0.31	-0.178128	1.3056	0/0	0/0	8/11	0.838888888889;0.973684210526;0.92962962985	PASS	-
ENSG00000128513:POT1:chr7:-:124469307:124469396:124467359:124481026	0.89	0.77	0.99	-0.107275	16.0562	0/0	0/0	11/11	0.860317461441;0.8673923471;0.922222222222	PASS	-
ENSG00000147133:TAF1:chrX:+:70678999:70679101:70678216:70679401	0.37	0.26	0.45	0.133215	1.57369	0/0	0/0	11/11	0.855555555556;0.572923220787;0.441528921947	LOW	-
ENSG00000151693:ASAP2:chr2:+:9531190:9531325:9528675:9533610	0.36	0.24	0.42	-0.288794	1.82809	0/0	0/0	8/11	0.977777777778;0.947217134759;0.935185185406	PASS	-
ENSG00000137965:IFI44:chr1:+:79126238:79126339:79125168:79129449	0.62	0.19	0.99	-0.219668	2.38301	0/0	0/0	9/11	0.988888888889;0.922222222222;0.74814814859	MID	-
ENSG00000087903:RFX2:chr19:-:6026173:6026248:6016282:6039990	0.92	0.89	0.99	0.452075	1.96677	0/0	0/0	9/11	0.896296296517;0.893607435226;0.840740740961	PASS	-
ENSG00000126246:IGFLR1:chr19:-:36230610:36230670:36230527:36231280	0.61	0.51	0.71	-0.26124	3.05492	0/0	0/0	8/11	0.966666666667;0.902777778109;0.896296296517	PASS	-
ENSG00000116786:PLEKHM2:chr1:+:16047823:16047883:16046415:16051811	0.35	0.23	0.45	-0.451553	3.22046	0/0	0/0	11/11	0.988888888889;0.913888889054;0.951851852073	PASS	-
ENSG00000174669:SLC29A2:chr11:-:66136530:66136602:66136142:66136839	0.83	0.79	0.93	-0.127967	4.15061	0/0	0/0	11/11	0.799928775513;0.919994221793;0.927777777778	MID	-
ENSG00000165644:COMTD1:chr10:-:76995024:76995130:76994936:76995373	0.9	1	1	-0.101443	39.9203	0/0	0/0	10/11	0.988888888889;0.966666666667;0.835020871657	PASS	-
ENSG00000103426:CORO7-PAM16:chr16:-:4411749:4411804:4411470:4411985	0.05	0.01	0.07	-0.216343	1.32225	0/0	0/0	10/11	0.988888888889;0.190009585904;0.955555555556	LOW	-
ENSG00000111850:SMIM8:chr6:+:88040409:88040430:88032350:88046726	0.24	0	0.45	0.23777	306.635	0/0	0/0	10/11	0.970370370812;0.66587301663;0.888888888889	MID	Only alternative junctions|chr6:88032351:88040409;chr6:88040431:88046726
ENSG00000140464:PML:chr15:+:74324912:74325056:74317268:74325496	0.67	0.61	0.7	0.143761	1.27547	0/0	0/0	10/11	0.955555555556;0.855555556218;0.940740740961	PASS	-
ENSG00000102871:TRADD:chr16:-:67190412:67190571:67189557:67193740	0.9	0.83	1	-0.092291	17.1346	0/0	0/0	11/11	0.988888888889;0.947222222222;0.966666666667	PASS	-
ENSG00000106348:IMPDH1:chr7:-:128033775:128033792:128033082:128034331	0.32	0.12	0.51	0.295116	11.2901	0/0	0/0	11/11	0.159259262184;1.0;0.511851853132	LOW	-
ENSG00000138190:EXOC6:chr10:+:94693900:94693947:94688179:94700483	0.91	0.87	0.98	-0.085152	33.1566	0/0	0/0	11/11	1.0;0.886456628508;0.883333333664	PASS	-
ENSG00000104957:CCDC130:chr19:+:13872304:13872382:13870086:13873112	0.23	0.14	0.29	-0.129475	1.20323	0/0	0/0	9/11	0.974074074295;0.845502566069;0.72250000106	MID	-
ENSG00000167113:COQ4:chr9:+:131087421:131087518:131085426:131088057	0.83	0.72	0.96	-0.0824713	1.94613	0/0	0/0	9/11	1.0;0.944444444444;0.951851852073	PASS	-
ENSG00000187742:SECISBP2:chr9:+:91948939:91949070:91947901:91949550	0.06	0	0.08	-0.187273	1.25374	0/0	0/0	8/11	0.937037037479;0.927777777778;0.829629630513	PASS	-
ENSG00000138674:SEC31A:chr4:-:83782783:83782861:83778917:83783686	0.85	0.82	0.95	0.163793	1.23847	0/0	0/0	9/11	0.795968661209;0.863995758387;0.748148149914	MID	-
ENSG00000105483:CARD8:chr19:-:48722127:48722269:48718641:48724986	0.74	0.66	0.81	-0.0800904	1.45341	0/0	0/0	10/11	0.951851852073;0.875925926036;0.814814814925	PASS	-
ENSG00000165140:FBP1:chr9:-:97401422:97401616:97382773:97402325	0.84	0.76	0.96	-0.139437	7.62911	0/0	0/0	9/11	0.918518518739;0.938888888889;0.988888888889	PASS	Other combination|chr9:97401617:97402325;chr9:97382774:97402325
ENSG00000177150:FAM210A:chr18:-:13681603:13682104:13666712:13726327	0.84	0.71	0.97	-0.107058	3.17091	0/0	0/0	9/11	0.730925926897;0.868299663564;0.895690883696	MID	-
ENSG00000151474:FRMD4A:chr10:-:13693902:13693974:13689035:13696415	0.17	0.04	0.17	0.13277	4.83276	0/0	0/0	8/11	0.896296296517;0.831328766214;0.962962963184	PASS	-
ENSG00000076685:NT5C2:chr10:-:104871501:104871562:104866463:104899162	0.21	0.14	0.29	-0.146999	1.23021	0/0	0/0	9/11	0.80740740829;0.883128415732;0.914814815256	PASS	-
ENSG00000104529:EEF1D:chr8:-:144672777:144672905:144672251:144674816	0.1	0.01	0.06	-0.461497	2.04273	0/0	0/0	10/11	0.751851852735;0.0421410555028;0.918518518739	LOW	-
ENSG00000154845:PPP4R1:chr18:-:9562919:9563044:9562073:9563375	0.26	0.19	0.31	-0.113898	1.18057	0/0	0/0	9/11	0.680370372203;0.912407407661;0.809259260032	MID	-
ENSG00000170632:ARMC10:chr7:+:102724476:102724509:102724277:102727076	0.01	0	0.02	-0.0725798	1.07925	0/0	0/0	8/11	0.688888888889;0.984848484848;0.458148149318	LOW	-
ENSG00000092529:CAPN3:chr15:+:42700408:42700635:42698141:42701500	0.83	0.74	1	-0.144601	7.30623	0/0	0/0	8/11	0.540384616703;0.930021752562;0.82962962985	LOW	-
ENSG00000198707:CEP290:chr12:-:88448116:88448190:88447523:88449352	0.65	0.46	0.86	-0.164758	1.86691	0/0	0/0	8/11	0.71666666766;0.97153716474;0.870370371143	MID	-
ENSG00000172890:NADSYN1:chr11:+:71191264:71191320:71189515:71191800	0.24	0.11	0.31	-0.174212	1.29602	0/0	0/0	10/11	0.955555555556;0.0438818518857;0.977777777778	LOW	-
ENSG00000076984:MAP2K7:chr19:+:7970692:7970740:7968953:7974639	0.1	0.06	0.1	-0.342054	1.62579	0/0	0/0	10/11	0.885185186068;0.951388889303;0.897685185406	PASS	-
ENSG00000169919:GUSB:chr7:-:65444820:65444898:65441189:65445210	0.95	0.94	0.98	0.130876	1.15945	0/0	0/0	10/11	0.212222224805;0.398764699315;0.443162393736	LOW	-
ENSG00000140043:PTGR2:chr14:+:74345798:74346008:74343871:74346757	0.84	0.73	0.96	-0.13601	6.18038	0/0	0/0	8/11	0.926666666733;0.988888888889;0.955555555556	PASS	-
ENSG00000250299:MRPS31P4:chr13:+:53196123:53196399:53191817:53201572	0.91	0.91	1	-0.0690961	5.07386	0/0	0/0	8/11	0.444444447756;0.542500003013;0.356666668256	LOW	-
ENSG00000104870:FCGRT:chr19:+:50024951:50025070:50010181:50027763	0.85	0.79	0.86	-0.137172	9.26356	0/0	0/0	10/11	0.916666666667;0.238562841491;0.966666666667	LOW	-
ENSG00000204983:PRSS1:chr7:+:142460281:142460401:142459878:142460718	0.92	0.88	0.95	-0.0786189	73.7237	0/0	0/0	11/11	0.649259259966;0.274814817806;0.232592593961	LOW	-
ENSG00000164002:EXO5:chr1:+:40975404:40975462:40974549:40980186	0.84	0.73	0.96	-0.131223	4.98974	0/0	0/0	11/11	0.988888888889;0.974137931034;0.850925926367	PASS	-
ENSG00000131626:PPFIA1:chr11:+:70197099:70197129:70196145:70200406	0.85	0.85	1	0.478926	2.29554	0/0	0/0	9/11	0.988888888889;0.897222222884;0.977777777778	PASS	-
ENSG00000177683:THAP5:chr7:-:108206273:108206466:108205549:108209933	0.89	0.84	0.95	0.107142	1.13756	0/0	0/0	8/11	0.477777779102;0.45821461127;0.494769064254	LOW	-
ENSG00000168214:RBPJ:chr4:+:26364067:26364250:26322437:26387974	0.75	0.65	0.84	-0.179285	3.44014	0/0	0/0	10/11	0.988888888889;0.499259260794;0.885555555754	LOW	-
ENSG00000122756:CNTFR:chr9:-:34568894:34568979:34564830:34589552	0.94	1	1	-0.060477	15.9583	0/0	0/0	9/11	0.944444444444;0.929963233892;0.935042735106	PASS	-
ENSG00000100038:TOP3B:chr22:-:22325351:22325433:22323147:22326248	0.6	0.48	0.72	-0.259192	2.8307	0/0	0/0	11/11	0.951851852073;0.884146348732;0.933333333333	PASS	-
ENSG00000103319:EEF2K:chr16:+:22261974:22262012:22260136:22268068	0.85	0.8	0.86	-0.129783	8.7171	0/0	0/0	8/11	0.944444444444;1.0;0.977777777778	PASS	-
ENSG00000137700:SLC37A4:chr11:-:118897280:118897398:118896790:118897646	0.64	0.52	0.8	-0.132698	1.58878	0/0	0/0	10/11	0.9;0.924074074792;0.980555555556	PASS	-
ENSG00000135363:LMO2:chr11:-:33890891:33891132:33886363:33903369	0.93	0.91	0.98	-0.0701695	101.994	0/0	0/0	11/11	0.866666667329;0.970370370481;0.94814814859	PASS	-
ENSG00000105559:PLEKHA4:chr19:-:49362116:49362396:49357521:49362725	0.93	0.92	1	-0.0629559	6.56752	0/0	0/0	9/11	1.0;0.792460317806;0.977777777778	MID	-
ENSG00000183597:TANGO2:chr22:+:20049052:20049206:20043536:20052064	0.88	0.82	0.92	-0.104458	7.15366	0/0	0/0	9/11	0.933333333333;0.900000000331;1.0	PASS	-
ENSG00000157107:FCHO2:chr5:+:72370568:72370680:72364606:72377609	0.93	0.9	0.99	-0.0627566	13.2411	0/0	0/0	11/11	0.977777777778;0.913076923788;0.977777777778	PASS	-
ENSG00000165637:VDAC2:chr10:+:76977690:76977749:76972056:76978820	0.65	0.51	0.7	-0.302412	7.42746	0/0	0/0	10/11	0.477037040393;0.31616456422;0.30074074169	LOW	-
ENSG00000169992:NLGN2:chr17:+:7315475:7315526:7312031:7317662	0.81	0.7	0.9	-0.129542	3.09482	0/0	0/0	10/11	0.911111111111;0.944444444834;0.923813131307	PASS	-
ENSG00000198089:SFI1:chr22:+:32009587:32009841:32009516:32010774	0.93	0.91	0.98	-0.0598425	5.48679	0/0	0/0	10/11	0.738931624426;0.91388888922;0.988888888889	MID	-
ENSG00000238105:GOLGA2P5:chr12:-:100562229:100562411:100561417:100562701	0.81	0.75	0.91	-0.1277	3.11026	0/0	0/0	8/11	0.324814817641;0.610714286276;0.623878714691	LOW	-
ENSG00000169592:INO80E:chr16:+:30014756:30014847:30012851:30015888	0.06	0	0.09	-0.184555	1.24475	0/0	0/0	8/11	0.988888888889;0.810555556251;0.856481481923	PASS	-
ENSG00000135164:DMTF1:chr7:+:86792554:86792648:86783844:86792810	0.22	0.15	0.33	-0.3288	1.73644	0/0	0/0	10/11	0.911111111111;0.914814814925;0.955555555556	PASS	-
ENSG00000125991:ERGIC3:chr20:+:34142142:34142157:34136618:34142814	0.38	0.12	0.6	0.375976	87.9917	0/0	0/0	10/11	0.912820512884;1.0;1.0	PASS	-
ENSG00000163681:SLMAP:chr3:+:57893610:57893733:57882659:57894802	0.97	0.96	1	0.217897	1.28786	0/0	0/0	9/11	0.8525925931;0.891111111144;0.924074074295	PASS	-
ENSG00000198453:ZNF568:chr19:+:37413487:37413748:37408550:37427647	0.64	0.57	0.75	-0.294283	5.60708	0/0	0/0	8/11	0.907407407628;0.870900613101;0.564629629917	LOW	-
ENSG00000173660:UQCRH:chr1:+:46774772:46774815:46769492:46775826	0.76	0.57	0.93	-0.13185	2.20846	0/0	0/0	11/11	0.711111111773;0.802464670675;0.232592595948	LOW	-
ENSG00000100266:PACSIN2:chr22:-:43276622:43276628:43275175:43278189	0.49	0.25	0.68	0.483385	96.2902	0/0	0/0	10/11	0.792592593696;0.75;0.988888888889	MID	-
ENSG00000138399:FASTKD1:chr2:-:170394522:170394651:170393850:170396560	0.67	0.59	0.77	-0.115968	1.53443	0/0	0/0	9/11	0.600000001325;0.676641735445;0.662910053879	MID	-
ENSG00000138621:PPCDC:chr15:+:75320587:75320794:75315967:75335781	0.67	0.57	0.81	-0.133663	1.69281	0/0	0/0	8/11	0.896296296517;0.935555555589;0.944444444444	PASS	-
ENSG00000196605:ZNF846:chr19:-:9875485:9875711:9874137:9878964	0.94	0.91	1	-0.0606	6060000	0/0	0/0	9/11	1.0;0.874074074626;0.925925926036	PASS	-
ENSG00000175182:FAM131A:chr3:+:184056174:184056317:184053911:184059511	0.48	0.35	0.65	-0.388743	4.11948	0/0	0/0	10/11	0.955555555556;0.979166666667;1.0	PASS	-
ENSG00000119729:RHOQ:chr2:+:46803225:46803390:46770951:46808066	0.84	0.81	0.88	-0.0911133	2.42362	0/0	0/0	9/11	0.590740740961;0.411851851973;0.238518519203	LOW	-
ENSG00000255819:KLRC4-KLRK1:chr12:-:10542541:10542626:10541474:10560234	0.37	0.25	0.45	-0.430675	3.22093	0/0	0/0	8/11	0.58037037154;0.865851735367;0.962962963184	LOW	-
ENSG00000214021:TTLL3:chr3:+:9874787:9874929:9871079:9876364	0.25	0.17	0.34	-0.152881	1.25456	0/0	0/0	10/11	0.951851852073;0.966666666667;0.816666666998	PASS	-
ENSG00000197548:ATG7:chr3:+:11340835:11340890:11340329:11348416	0.88	0.77	1	-0.0929626	4.01508	0/0	0/0	9/11	0.955555555556;0.887878788059;0.962962963184	PASS	-
ENSG00000105639:JAK3:chr19:-:17949988:17950102:17949199:17950285	0.15	0.09	0.18	-0.197645	1.3025	0/0	0/0	10/11	0.864814815256;0.916666666832;0.955555555556	PASS	-
ENSG00000165802:NSMF:chr9:-:140349690:140349759:140348895:140350080	0.69	0.58	0.76	-0.295675	21.2544	0/0	0/0	10/11	0.868518518739;0.994112318841;0.977777777778	PASS	Only alternative junctions|chr9:140348896:140350080
ENSG00000172046:USP19:chr3:-:49154491:49154791:49154376:49154869	0.83	0.79	0.88	-0.0918367	2.13071	0/0	0/0	9/11	0.974074074295;0.915185185439;0.988888888889	PASS	-
ENSG00000174669:SLC29A2:chr11:-:66133901:66134035:66133662:66134934	0.92	0.95	1	-0.0619711	5.27567	0/0	0/0	8/11	0.754197678705;0.914814815256;0.962962963184	MID	-
ENSG00000124831:LRRFIP1:chr2:+:238659842:238659914:238657967:238661951	0.02	0	0.02	-0.0850047	1.09483	0/0	0/0	8/11	0.766666666667;0.894603570302;0.428796298636	LOW	-
ENSG00000161249:DMKN:chr19:-:35997027:35997087:35996888:36000812	0.14	0.08	0.17	-0.198017	1.29997	0/0	0/0	9/11	0.955555555556;0.887777777885;0.974074074295	PASS	-
ENSG00000136051:WASHC4:chr12:+:105504902:105505042:105501639:105507993	0.89	0.85	1	-0.0974121	7.21533	0/0	0/0	9/11	1.0;0.86696354603;0.912962963184	PASS	-
ENSG00000090975:PITPNM2:chr12:-:123474333:123474495:123473419:123475091	0.11	0.04	0.15	-0.547314	2.61827	0/0	0/0	10/11	1.0;0.946296296517;0.888888888889	PASS	-
ENSG00000125485:DDX31:chr9:-:135493716:135493828:135487642:135505650	0.84	0.78	0.89	-0.0937136	2.4132	0/0	0/0	8/11	0.933333333333;0.95;0.894764957329	PASS	-
ENSG00000168172:HOOK3:chr8:+:42855413:42855419:42852780:42857249	0.57	0.47	0.74	0.521315	11.6366	0/0	0/0	10/11	0.870370370812;1.0;0.896296296517	PASS	Other combination|chr8:42852781:42855413
ENSG00000263006:ROCK1P1:chr18:+:117042:117304:116920:118296	0.89	0.87	0.93	-0.106206	5.3971e+06	0/0	0/0	8/11	0.422962965899;0.457777779798;0.467407409019	LOW	-
ENSG00000107758:PPP3CB:chr10:-:75199629:75199659:75198178:75204482	0.84	0.76	0.91	0.372073	1.96454	0/0	0/0	8/11	0.84814814859;0.833333333333;0.86370370388	PASS	-
ENSG00000166169:POLL:chr10:-:103344358:103344676:103343438:103347002	0.94	0.92	1	0.157056	1.20074	0/0	0/0	9/11	0.782613960654;0.901851852073;0.817407408026	MID	-
ENSG00000101150:TPD52L2:chr20:+:62518916:62518958:62514173:62520542	0.23	0.11	0.34	0.221588	47.8109	0/0	0/0	10/11	0.787037037479;0.952380952381;0.944444444444	MID	Only alternative junctions|chr20:62514174:62518916;chr20:62518959:62520542
ENSG00000198453:ZNF568:chr19:+:37416101:37416160:37408550:37427647	0.82	0.75	0.91	-0.13737	4.64855	0/0	0/0	8/11	0.907407407628;0.966101694915;0.564629629917	LOW	-
ENSG00000227372:TP73-AS1:chr1:-:3659367:3659521:3656951:3662170	0.87	0.81	0.98	-0.10862	6.21878	0/0	0/0	9/11	1.0;0.857407407628;0.911111111111	PASS	-
ENSG00000140367:UBE2Q2:chr15:+:76182775:76182824:76175765:76191767	0.68	0.59	0.77	-0.174629	2.16268	0/0	0/0	9/11	0.351481484705;0.407731557075;0.966666666667	LOW	-
ENSG00000102908:NFAT5:chr16:+:69660305:69660431:69600277:69680930	0.94	0.94	1	-0.0621616	3.12505e+06	0/0	0/0	8/11	0.977777777778;0.940669515812;0.764629630579	MID	-
ENSG00000161996:WDR90:chr16:+:701826:702039:701747:702466	0.73	0.6	0.89	-0.212195	4.87056	0/0	0/0	11/11	0.924074074295;0.914814814925;0.962962963184	PASS	-
ENSG00000122643:NT5C3A:chr7:-:33075545:33075600:33066527:33102179	0.36	0.28	0.41	-0.246656	1.6222	0/0	0/0	10/11	0.358888892664;0.902121212266;0.506339035928	LOW	-
ENSG00000168995:SIGLEC7:chr19:+:51650010:51650107:51649378:51650477	0.94	0.91	1	0.227981	1.31808	0/0	0/0	9/11	0.50407407648;0.382037039929;0.470370372136	LOW	-
ENSG00000138834:MAPK8IP3:chr16:+:1808978:1808996:1808160:1809958	0.11	0.04	0.13	0.0969438	6.37748	0/0	0/0	8/11	0.988888888889;0.842592593696;0.888888889551	PASS	-
ENSG00000122678:POLM:chr7:-:44116107:44116228:44113624:44118338	0.85	0.77	1	-0.128579	6.9568	0/0	0/0	9/11	0.750319311064;0.952777777778;0.77777777844	MID	-
ENSG00000170049:KCNAB3:chr17:-:7826773:7826862:7826497:7827028	0.87	0.78	1	-0.0993412	3.91195	0/0	0/0	9/11	0.87962962985;0.931179788675;0.925925926367	PASS	-
ENSG00000125744:RTN2:chr19:-:45996417:45996636:45992811:45997423	0.34	0.24	0.37	-0.327961	2.24833	0/0	0/0	10/11	1.0;0.948148148259;0.966666666667	PASS	-
ENSG00000196712:NF1:chr17:+:29579955:29580018:29576137:29585361	0.39	0.25	0.52	-0.350656	2.36163	0/0	0/0	8/11	0.988888888889;0.534773463662;0.559259265661	LOW	-
ENSG00000117114:ADGRL2:chr1:+:82452584:82452713:82451039:82452943	0.74	0.55	0.99	0.729956	93.6653	0/0	0/0	9/11	0.977777777778;0.983333333333;0.907407407628	PASS	-
ENSG00000172113:NME6:chr3:-:48337608:48337726:48336725:48338216	0.48	0.39	0.56	-0.161555	1.4535	0/0	0/0	9/11	0.900000000662;0.909629629884;0.985185185406	PASS	-
ENSG00000282827:RP13-794C1.1:chr3:+:48501185:48501315:48500853:48501508	0.97	0.95	1	0.125062	1.1477	0/0	0/0	10/11	0.859356512316;0.910234788583;0.988888888889	PASS	-
ENSG00000237441:RGL2:chr6:-:33264990:33265120:33264892:33266231	0.12	0.02	0.25	0.0770333	2.72173	0/0	0/0	8/11	0.536603700721;0.894444444776;0.776666668057	LOW	-
ENSG00000103064:SLC7A6:chr16:+:68321225:68321338:68309152:68321648	0.1	0.04	0.14	-0.184188	1.2576	0/0	0/0	8/11	0.82962962985;0.938888888889;0.933333333333	PASS	-
ENSG00000139620:KANSL2:chr12:-:49075640:49075848:49075424:49075969	0.19	0.04	0.3	0.133867	3.52243	0/0	0/0	9/11	1.0;0.932407407628;1.0	PASS	-
ENSG00000271147:ARMCX5-GPRASP2:chrX:+:101894327:101894461:101860581:101968709	0.62	0.6	0.7	-0.2428	2.83108	0/0	0/0	9/11	0.892592593034;0.880324074295;0.451595443239	LOW	-
ENSG00000097033:SH3GLB1:chr1:+:87195770:87195794:87194172:87200284	0.96	0.97	1	0.735807	4.27045	0/0	0/0	9/11	0.840740740961;0.530555558701;0.900000000662	LOW	Only alternative junctions|chr1:87194173:87195770;chr1:87195795:87200284
ENSG00000148737:TCF7L2:chr10:+:114918425:114918476:114917828:114920377	0.13	0.06	0.21	-0.295584	1.52124	0/0	0/0	10/11	0.845833333664;0.970588235294;1.0	PASS	-
ENSG00000119929:CUTC:chr10:+:101510125:101510153:101507147:101514285	0.46	0.25	0.61	-0.313484	2.36176	0/0	0/0	11/11	1.0;0.869047619402;0.944444444444	PASS	-
ENSG00000058668:ATP2B4:chr1:+:203702350:203702528:203696699:203708673	0.03	0	0.04	-0.0943578	1.10764	0/0	0/0	8/11	0.725000001325;0.907407407959;0.988888888889	MID	-
ENSG00000196967:ZNF585A:chr19:-:37599188:37599287:37598597:37600291	0.37	0.23	0.4	-0.408113	2.83641	0/0	0/0	8/11	0.0346311105208;0.0367820203718;0.0140322212233	LOW	-
ENSG00000176261:ZBTB8OS:chr1:-:33099245:33099328:33097480:33100368	0.92	0.85	0.97	-0.0600501	3.58281	0/0	0/0	8/11	0.808148148656;0.526085600077;0.58518518938	LOW	-
ENSG00000132122:SPATA6:chr1:-:48877135:48877260:48869554:48917223	0.84	0.79	0.92	-0.10864	3.0486	0/0	0/0	8/11	0.966666666667;0.933333333664;0.87296296325	PASS	-
ENSG00000141959:PFKL:chr21:+:45725682:45725818:45725300:45726563	0.3	0.18	0.35	-0.291302	1.70675	0/0	0/0	9/11	0.844444445107;0.875925926533;0.922222222222	PASS	-
ENSG00000160323:ADAMTS13:chr9:+:136307734:136307864:136307655:136308496	0.88	0.83	1	-0.119188	59.0462	0/0	0/0	10/11	0.818888888922;0.955555555556;0.944444444444	PASS	-
ENSG00000130734:ATG4D:chr19:+:10657514:10657747:10655806:10659579	0.65	0.59	0.72	-0.139261	1.66226	0/0	0/0	9/11	0.885185185406;0.863862434237;0.880370370878	PASS	-
ENSG00000189403:HMGB1:chr13:-:31035775:31035825:31035670:31036674	0.08	0	0.07	-0.19864	1.2774	0/0	0/0	8/11	0.0438376446565;0.796666667759;0.391489067177	LOW	-
ENSG00000163520:FBLN2:chr3:+:13663274:13663415:13661331:13667944	0.1	0.03	0.13	-0.459977	2.05214	0/0	0/0	9/11	0.922222222222;0.988888888889;1.0	PASS	-
ENSG00000106799:TGFBR1:chr9:+:101894778:101895021:101891382:101900140	0.86	0.77	0.96	-0.102768	3.86242	0/0	0/0	8/11	0.796296296848;0.905555555887;0.751851852073	MID	-
ENSG00000163719:MTMR14:chr3:+:9711115:9711176:9704059:9712731	0.86	0.8	0.99	-0.0911183	2.92955	0/0	0/0	9/11	0.851851852073;0.948087431857;0.788888888889	MID	-
ENSG00000102743:SLC25A15:chr13:+:41381429:41381599:41379391:41382573	0.79	0.72	0.94	-0.160816	4.54163	0/0	0/0	8/11	0.933333333333;0.746296297179;0.301111114356	LOW	-
ENSG00000132640:BTBD3:chr20:+:11899733:11899824:11899249:11900365	0.83	0.71	0.95	-0.13236	4.12873	0/0	0/0	9/11	1.0;0.953703703814;0.977777777778	PASS	-
ENSG00000237877:LINC01473:chr2:-:186903057:186903159:186898529:186904226	0.41	0.23	0.46	-0.525377	8.61669	0/0	0/0	10/11	0.951851852073;0.862037037479;0.940740740961	PASS	-
ENSG00000131626:PPFIA1:chr11:+:70197099:70197129:70194526:70200406	0.39	0.13	0.56	0.336921	7.71432	0/0	0/0	10/11	1.0;0.897222222884;0.977777777778	PASS	-
ENSG00000257267:ZNF271P:chr18:+:32870973:32871196:32870355:32885939	0.64	0.57	0.77	0.153376	1.3178	0/0	0/0	8/11	0.755555555556;0.938968824942;0.466666667991	LOW	-
ENSG00000058799:YIPF1:chr1:-:54320673:54320724:54317943:54325728	0.48	0.28	0.58	-0.132137	1.33997	0/0	0/0	9/11	0.988888888889;0.802287582673;0.637055168549	MID	-
ENSG00000127054:INTS11:chr1:-:1257287:1257360:1256473:1258560	0.74	0.74	0.83	0.442256	2.47893	0/0	0/0	8/11	0.933333333333;0.941952060347;0.988888888889	PASS	-
ENSG00000167595:PROSER3:chr19:+:36255934:36256077:36255837:36257668	0.8	0.78	0.86	-0.13392	3.17794	0/0	0/0	8/11	0.966666666667;0.733202579652;0.453134922021	LOW	-
ENSG00000188878:FBF1:chr17:-:73931712:73931754:73929169:73933646	0.55	0.45	0.65	-0.1617	1.56016	0/0	0/0	9/11	0.757407408953;0.84779109859;0.848817495546	MID	-
ENSG00000204257:HLA-DMA:chr6:-:32917387:32917666:32917176:32935921	0.93	0.88	1	-0.074901	757.552	0/0	0/0	11/11	1.0;0.95;0.944444444444	PASS	-
ENSG00000275066:SYNRG:chr17:-:35937477:35937711:35936516:35939227	0.91	0.9	1	-0.0885388	41.4319	0/0	0/0	11/11	0.828910256839;0.901851852073;0.896296296517	PASS	-
ENSG00000269834:ZNF528-AS1:chr19:-:52900447:52900520:52899003:52900714	0.21	0.21	0.22	-0.279804	1.54637	0/0	0/0	8/11	0.169375537928;0.786693765693;0.670370371474	LOW	-
ENSG00000100796:PPP4R3A:chr14:-:91932604:91932760:91931763:91937180	0.23	0.14	0.3	-0.223898	1.41097	0/0	0/0	9/11	0.988888888889;0.852243590107;0.900000000662	PASS	-
ENSG00000062194:GPBP1:chr5:+:56532939:56532999:56531859:56542126	0.31	0.2	0.36	0.179557	2.40699	0/0	0/0	10/11	0.9;0.699407925959;0.866666666667	MID	-
ENSG00000129197:RPAIN:chr17:+:5329290:5329619:5326149:5335861	0.47	0.32	0.58	-0.193028	1.71208	0/0	0/0	8/11	0.971111111177;0.911851852139;1.0	PASS	-
ENSG00000185798:WDR53:chr3:-:196287866:196288362:196281678:196295389	0.86	0.81	0.96	-0.0921874	3.06733	0/0	0/0	8/11	0.966666666667;0.966666666667;0.977777777778	PASS	-
ENSG00000103197:TSC2:chr16:+:2127598:2127727:2126586:2129035	0.33	0.21	0.43	0.244126	3.83718	0/0	0/0	11/11	1.0;0.95925925937;0.916666667329	PASS	-
ENSG00000076555:ACACB:chr12:+:109646969:109647158:109644661:109650640	0.78	0.68	0.89	-0.125944	2.361	0/0	0/0	9/11	1.0;0.901859284585;0.896296296517	PASS	-
ENSG00000156313:RPGR:chrX:-:38146346:38147294:38136025:38150211	0.67	0.57	0.79	-0.198359	2.51567	0/0	0/0	9/11	0.84814814859;0.750678674463;0.851851852073	MID	-
ENSG00000029363:BCLAF1:chr6:-:136590278:136590441:136589477:136590574	0.27	0.11	0.38	-0.153888	1.26776	0/0	0/0	8/11	0.367264961203;0.850370371176;0.575462964839	LOW	-
ENSG00000160813:PPP1R35:chr7:-:100033253:100033390:100033156:100033470	0.86	0.79	0.94	-0.106622	4.62875	0/0	0/0	11/11	1.0;0.961111111442;0.962962963184	PASS	-
ENSG00000138640:FAM13A:chr4:-:89726161:89726203:89711778:89744126	0.6	0.37	0.76	-0.231427	2.39672	0/0	0/0	9/11	0.977777777778;0.727724359504;0.887407407992	MID	-
ENSG00000183889:AC138969.4:chr16:+:16412407:16412591:16411936:16412779	0.37	0.11	0.6	-0.377028	2.50131	0/0	0/0	10/11	0.176851856377;0.161944448782;0.165185190075	LOW	-
ENSG00000197599:CCDC154:chr16:-:1487817:1487955:1486812:1488050	0.92	0.85	1	-0.0789664	27.9216	0/0	0/0	10/11	0.896296296517;0.877037037495;0.874074074295	PASS	-
ENSG00000038532:CLEC16A:chr16:+:11073185:11073239:11071256:11096930	0.94	0.91	0.96	-0.0554653	25.1235	0/0	0/0	10/11	0.966666666667;0.925925925926;0.955555555556	PASS	-
ENSG00000168060:NAALADL1:chr11:-:64813660:64813834:64813586:64815118	0.94	0.89	1	0.11145	1.13422	0/0	0/0	8/11	1.0;0.932407407628;0.955555555556	PASS	-
ENSG00000118004:COLEC11:chr2:+:3660900:3660972:3642758:3685122	0.91	0.86	1	-0.0909358	4.55678e+06	0/0	0/0	8/11	0.988888888889;0.908275455236;0.883333333333	PASS	-
ENSG00000122591:FAM126A:chr7:-:22986570:22986866:22985782:22999874	0.32	0.1	0.47	-0.408595	2.9845	0/0	0/0	8/11	0.951851852073;0.946296296517;0.781339031623	MID	-
ENSG00000184922:FMNL1:chr17:+:43312198:43312216:43311567:43313502	0.45	0.12	0.8	0.292339	2.81585	0/0	0/0	9/11	0.977777777778;1.0;0.970370370812	PASS	-
ENSG00000114331:ACAP2:chr3:-:195015924:195016029:195015540:195016436	0.12	0.03	0.13	0.10484	7.8305	0/0	0/0	9/11	0.944444444444;0.948148148259;0.861111111442	PASS	-
ENSG00000072518:MARK2:chr11:+:63671457:63671619:63670630:63672257	0.8	0.76	0.86	0.323128	1.68213	0/0	0/0	11/11	0.8525925931;0.961111111111;0.838888889551	PASS	-
ENSG00000135597:REPS1:chr6:-:139247537:139247615:139242261:139251113	0.71	0.6	0.87	0.461132	2.85312	0/0	0/0	10/11	0.988888888889;0.946581180279;1.0	PASS	-
ENSG00000166167:BTRC:chr10:+:103221737:103221815:103113985:103239124	0.88	0.83	0.93	-0.0955249	4.71543	0/0	0/0	10/11	0.944444445107;0.946280710972;0.955555555556	PASS	-
ENSG00000196116:TDRD7:chr9:+:100190741:100190954:100174520:100193214	0.86	0.79	0.96	-0.113383	4.77877	0/0	0/0	8/11	1.0;0.955555555556;0.955555555556	PASS	-
ENSG00000143207:RFWD2:chr1:-:176145045:176145143:176118210:176153768	0.82	0.68	0.94	-0.107885	2.58574	0/0	0/0	11/11	0.670370370812;0.775925926367;0.811851852139	MID	-
ENSG00000175182:FAM131A:chr3:+:184056174:184056317:184055159:184059511	0.36	0.29	0.38	-0.253974	1.65116	0/0	0/0	10/11	1.0;0.979166666667;1.0	PASS	-
ENSG00000137177:KIF13A:chr6:-:17771344:17771449:17765177:17772138	0.66	0.58	0.84	0.589384	9.65979	0/0	0/0	10/11	0.955555555556;0.938951663859;0.896296296517	PASS	-
ENSG00000169609:C15orf40:chr15:-:83660683:83660798:83657580:83677299	0.12	0.07	0.18	-0.719313	5.39661	0/0	0/0	11/11	0.644444447094;0.000511763037482;0.000639441439772	LOW	-
ENSG00000117114:ADGRL2:chr1:+:82452584:82452713:82451039:82456074	0.47	0.24	0.63	0.469025	105.096	0/0	0/0	9/11	0.977777777778;0.983333333333;0.683333333996	MID	-
ENSG00000131876:SNRPA1:chr15:-:101826418:101826498:101826006:101827112	0.9	0.89	0.94	0.172157	1.23573	0/0	0/0	11/11	0.316666675773;0.531908589229;0.540740745597	LOW	-
ENSG00000111880:RNGTT:chr6:-:89511282:89511351:89479593:89554075	0.88	0.87	0.97	-0.0797887	2.97175	0/0	0/0	9/11	0.911111111111;0.801154930522;0.795370371474	MID	-
ENSG00000108175:ZMIZ1:chr10:+:81070680:81070941:81067328:81072398	0.74	0.67	0.84	0.176328	1.31556	0/0	0/0	10/11	0.933333333333;0.977777777778;0.988888888889	PASS	-
ENSG00000125826:RBCK1:chr20:+:401514:401675:400375:402770	0.88	0.87	0.95	-0.108307	7.73102	0/0	0/0	9/11	0.944444444444;0.920683269492;0.940740740961	PASS	-
ENSG00000141556:TBCD:chr17:+:80867160:80867183:80863929:80869633	0.8	0.68	0.91	-0.161924	5.74485	0/0	0/0	11/11	0.885185185406;1.0;0.955555555556	PASS	-
ENSG00000135541:AHI1:chr6:-:135622545:135622677:135621696:135639656	0.1	0.05	0.15	-0.459937	2.05201	0/0	0/0	10/11	0.741153847012;0.900925926036;0.804232804684	MID	-
ENSG00000120451:SNX19:chr11:-:130779912:130780032:130777978:130780164	0.91	0.86	0.98	-0.0734815	6.72435	0/0	0/0	11/11	0.445185186134;0.470555558635;0.525185185671	LOW	-
ENSG00000197712:FAM114A1:chr4:+:38879691:38880047:38869455:38893363	0.88	0.79	0.97	-0.0727617	2.50247	0/0	0/0	8/11	1.0;0.955555555556;0.700740742021	MID	-
ENSG00000005436:GCFC2:chr2:-:75929324:75929549:75928413:75933648	0.89	0.81	0.98	-0.0881398	4.63386	0/0	0/0	9/11	0.896296296517;0.925925926036;0.741481482651	MID	-
ENSG00000167632:TRAPPC9:chr8:-:141436713:141436740:141415797:141449150	0.65	0.5	0.79	-0.285585	5.80126	0/0	0/0	8/11	0.944444444444;0.956790123825;0.944444444444	PASS	-
ENSG00000139974:SLC38A6:chr14:+:61514965:61515015:61512885:61517229	0.02	0	0.04	-0.070369	1.07752	0/0	0/0	8/11	0.719159545336;0.576487192102;0.851851852735	LOW	-
ENSG00000173436:MINOS1:chr1:+:19927280:19927465:19923603:19952880	0.3	0.17	0.4	-0.427281	2.56731	0/0	0/0	9/11	0.712962963184;0.624443281348;0.24962963197	LOW	-
ENSG00000125814:NAPB:chr20:-:23377708:23377825:23375822:23383629	0.77	0.71	0.92	-0.20562	8.77502	0/0	0/0	9/11	0.885185185406;0.911111111111;1.0	PASS	Only alternative junctions|chr20:23375823:23383629
ENSG00000213995:NAXD:chr13:+:111279785:111279894:111267994:111286891	0.91	0.87	0.97	-0.0611827	3.43818	0/0	0/0	10/11	1.0;0.964814814925;0.988888888889	PASS	-
ENSG00000145390:USP53:chr4:+:120160372:120161058:120138828:120166491	0.63	0.42	0.76	-0.275376	3.8007	0/0	0/0	9/11	0.745185186134;0.912222222239;1.0	MID	-
ENSG00000112715:VEGFA:chr6:+:43748468:43748522:43746655:43752277	0.08	0.04	0.11	-0.15678	1.22746	0/0	0/0	9/11	0.743190884093;0.969135802653;0.885925926103	MID	-
ENSG00000243156:MICAL3:chr22:-:18309219:18309282:18305826:18314619	0.05	0	0.08	-0.309598	1.49487	0/0	0/0	8/11	0.303455755921;0.968253968254;0.927777777778	LOW	-
ENSG00000042286:AIFM2:chr10:-:71877567:71877676:71876530:71880262	0.93	1	1	-0.0628921	17.4086	0/0	0/0	10/11	0.751851852073;0.981481481592;0.988888888889	MID	-
ENSG00000048028:USP28:chr11:-:113723222:113723355:113712490:113746166	0.69	0.6	0.77	-0.178013	2.38759	0/0	0/0	8/11	0.988888888889;0.924074074626;0.859259259701	PASS	-
ENSG00000070501:POLB:chr8:+:42206533:42206608:42202537:42218812	0.84	0.8	0.94	-0.155208	63.6925	0/0	0/0	11/11	0.962962963184;0.789955101013;0.911111111111	MID	-
ENSG00000169231:THBS3:chr1:-:155174645:155174748:155173330:155174850	0.98	0.97	1	0.202785	1.25986	0/0	0/0	11/11	0.933333333333;0.940740740961;0.802634928965	PASS	-
ENSG00000168297:PXK:chr3:+:58409187:58409221:58398690:58410478	0.08	0	0.15	0.0695061	5.95626	0/0	0/0	10/11	1.0;0.663970589199;0.403671357077	LOW	-
ENSG00000153391:INO80C:chr18:-:33058245:33058313:33048706:33077682	0.8	0.75	0.85	-0.126866	2.62569	0/0	0/0	11/11	0.944444444444;0.758455444785;0.933333333333	MID	-
ENSG00000173264:GPR137:chr11:+:64055536:64055686:64055418:64055811	0.9	0.85	0.94	-0.0714524	3.38315	0/0	0/0	11/11	0.92962962985;0.961111111111;1.0	PASS	-
ENSG00000096088:PGC:chr6:-:41712134:41712252:41710227:41712395	0.65	0.56	0.73	-0.342444	52.9669	0/0	0/0	11/11	1.0;0.669259259933;0.977777777778	MID	-
ENSG00000162438:CTRC:chr1:+:15766988:15767086:15766887:15768942	0.81	0.71	1	-0.171767	10.3421	0/0	0/0	10/11	0.79407407509;0.968888888922;0.977777777778	MID	-
ENSG00000110514:MADD:chr11:+:47348094:47348103:47346128:47348288	0.38	0.34	0.55	0.376269	68.1537	0/0	0/0	10/11	0.988888888889;1.0;0.988888888889	PASS	Only alternative junctions|chr11:47346129:47348094;chr11:47348104:47348288
ENSG00000122786:CALD1:chr7:+:134620438:134620516:134618141:134625842	0.05	0.01	0.07	-0.132314	1.16102	0/0	0/0	11/11	0.870370370812;0.815889286689;0.657984331499	MID	-
ENSG00000128039:SRD5A3:chr4:+:56230240:56230438:56225655:56233754	0.91	0.93	0.99	-0.0660116	4.14171	0/0	0/0	9/11	0.712962963846;0.692592593034;0.755555555556	MID	-
ENSG00000198663:C6orf89:chr6:+:36862279:36862379:36853804:36867201	0.42	0.33	0.53	0.13558	1.47853	0/0	0/0	8/11	0.92962962985;0.903703703814;0.907407407628	PASS	-
ENSG00000205581:HMGN1:chr21:-:40717755:40719218:40717200:40719304	0.72	0.6	0.82	-0.202564	3.62698	0/0	0/0	11/11	0.857407407628;0.822521368414;0.36434981171	LOW	-
ENSG00000220785:MTMR9LP:chr1:-:32700552:32700714:32697785:32705469	0.89	0.83	0.95	-0.0870892	4.83983	0/0	0/0	10/11	0.933333333333;0.911111111442;0.955555555556	PASS	-
ENSG00000123136:DDX39A:chr19:-:14521232:14521417:14521146:14521800	0.13	0.06	0.18	-0.169757	1.24265	0/0	0/0	9/11	0.787037037479;0.931481481675;0.977777777778	MID	-
ENSG00000120800:UTP20:chr12:+:101764209:101764341:101763669:101766661	0.9	0.86	1	-0.0952333	9.52333e+06	0/0	0/0	10/11	0.962962963184;0.905555555556;0.858262108846	PASS	-
ENSG00000204843:DCTN1:chr2:-:74603868:74603889:74598855:74604558	0.08	0	0.07	0.0788774	83.3871	0/0	0/0	10/11	0.743333334393;1.0;0.933333333664	MID	Other combination|chr2:74598856:74603868
ENSG00000068366:ACSL4:chrX:-:108939372:108939425:108926604:108976367	0.79	0.74	0.87	-0.141908	3.03648	0/0	0/0	8/11	0.988888888889;0.835534591439;0.879629630513	PASS	-
ENSG00000198917:SPOUT1:chr9:-:131586025:131586173:131585112:131586350	0.83	0.79	0.89	-0.105188	2.72701	0/0	0/0	11/11	0.802314815256;0.957777777811;0.751851852238	MID	-
ENSG00000183963:SMTN:chr22:+:31478901:31478988:31476740:31479164	0.49	0.41	0.59	-0.507725	50772500	0/0	0/0	9/11	0.940740740961;0.903795483469;0.92962962985	PASS	Only alternative junctions|chr22:31476741:31479164
ENSG00000205581:HMGN1:chr21:-:40719172:40719218:40717200:40719304	0.26	0.18	0.34	-0.34344	1.87274	0/0	0/0	9/11	0.857407407628;0.652759199071;0.36434981171	LOW	-
ENSG00000123352:SPATS2:chr12:+:49906644:49906688:49893988:49908337	0.03	0.01	0.04	-0.157766	1.19528	0/0	0/0	9/11	0.833333333664;0.765151515603;0.988888888889	MID	-
ENSG00000183597:TANGO2:chr22:+:20040959:20041074:20040107:20043465	0.47	0.35	0.63	-0.125264	1.30886	0/0	0/0	10/11	0.925925926036;0.972222222222;0.977777777778	PASS	-
ENSG00000131778:CHD1L:chr1:+:146742592:146742666:146740537:146747016	0.62	0.26	0.89	-0.219989	2.40233	0/0	0/0	10/11	0.955555555556;0.852591860133;0.892592593034	PASS	-
ENSG00000136754:ABI1:chr10:-:27047990:27048167:27044670:27054146	0.91	0.86	0.98	-0.0650961	3.6986	0/0	0/0	9/11	0.9;0.9;0.925925926367	PASS	-
ENSG00000160781:PAQR6:chr1:-:156214932:156215029:156214702:156215572	0.91	0.88	1	-0.0740841	7.78181	0/0	0/0	10/11	0.988888888889;0.932777777811;0.788888890213	MID	-
ENSG00000100083:GGA1:chr22:+:38021803:38021956:38019640:38025468	0.78	0.73	0.89	-0.115573	2.13274	0/0	0/0	8/11	0.887037037479;0.866904762284;0.966666666667	PASS	-
ENSG00000198561:CTNND1:chr11:+:57556508:57556627:57529518:57558856	0.58	0.42	0.72	-0.275752	3.18674	0/0	0/0	10/11	0.802592593763;0.848445767537;0.683228412995	MID	-
ENSG00000035115:SH3YL1:chr2:-:233118:233229:231191:234159	0.81	0.73	0.87	-0.120365	2.66349	0/0	0/0	9/11	0.985185185406;0.87281736806;0.789259259899	MID	-
ENSG00000005436:GCFC2:chr2:-:75929438:75929549:75928413:75933648	0.85	0.72	0.99	-0.110065	3.68848	0/0	0/0	8/11	0.896296296517;0.953703703814;0.741481482651	MID	-
ENSG00000181396:OGFOD3:chr17:-:80369330:80369406:80367286:80373281	0.89	1	1	-0.111974	268.121	0/0	0/0	10/11	1.0;0.977590460526;0.903703704145	PASS	-
ENSG00000174938:SEZ6L2:chr16:-:29884025:29884064:29883847:29884560	0.63	0.52	0.7	-0.171296	1.88497	0/0	0/0	9/11	0.951851852073;0.902564102641;0.988888888889	PASS	-
ENSG00000179818:PCBP1-AS1:chr2:-:70280862:70280924:70278437:70310638	0.35	0.25	0.38	-0.333721	2.07099	0/0	0/0	8/11	0.933333333333;0.943548387097;0.82296296325	PASS	-
ENSG00000137822:TUBGCP4:chr15:+:43695880:43696040:43694048:43696610	0.88	0.84	0.93	-0.0875838	3.76837	0/0	0/0	9/11	1.0;0.994444444444;0.955555555556	PASS	-
ENSG00000169062:UPF3A:chr13:+:115064314:115064475:115057267:115067205	0.93	0.9	0.95	0.119994	1.14925	0/0	0/0	8/11	0.510740743412;0.407981190499;0.241111111641	LOW	-
ENSG00000055609:KMT2C:chr7:-:151917607:151917820:151904513:151919085	0.94	0.98	1	-0.06346	49.2566	0/0	0/0	9/11	0.239444444742;0.240555556118;0.44888889028	LOW	-
ENSG00000198945:L3MBTL3:chr6:+:130370900:130370975:130370538:130372393	0.64	0.61	0.74	0.317349	1.97148	0/0	0/0	8/11	0.922222222222;0.263639682531;0.962962963184	LOW	-
ENSG00000197021:CXorf40B:chrX:-:149102594:149102791:149102355:149105631	0.19	0.07	0.26	-0.436198	2.15783	0/0	0/0	9/11	0.485185186068;0.463888890545;0.476851852735	LOW	-
ENSG00000228486:LINC01125:chr2:+:98317616:98317767:98292391:98319131	0.94	0.93	1	-0.053427	25.3619	0/0	0/0	9/11	0.988888888889;0.977777777778;0.782962963647	MID	-
ENSG00000148660:CAMK2G:chr10:-:75577966:75578653:75577312:75579289	0.12	0.04	0.13	-0.19055	1.27498	0/0	0/0	8/11	0.885185185406;0.933333333333;0.933333333333	PASS	-
ENSG00000196504:PRPF40A:chr2:-:153535569:153535623:153533989:153535865	0.54	0.35	0.68	-0.357522	4.46865	0/0	0/0	10/11	0.915555556284;0.944444444444;0.738888890876	MID	-
ENSG00000090263:MRPS33:chr7:-:140710218:140710417:140706335:140714710	0.84	0.65	0.98	-0.10721	3.09759	0/0	0/0	8/11	1.0;0.683333335651;0.499259262946	LOW	-
ENSG00000060656:PTPRU:chr1:+:29616194:29616224:29611381:29618380	0.67	0.63	0.9	0.67037	299.197	0/0	0/0	9/11	0.861111111111;0.611111111442;0.822222222884	MID	Only alternative junctions|chr1:29611382:29616194;chr1:29616225:29618380
ENSG00000176261:ZBTB8OS:chr1:-:33097427:33097480:33093145:33116033	0.74	0.59	0.89	-0.133379	2.05357	0/0	0/0	8/11	0.388888894187;0.55345912362;0.607777780626	LOW	-
ENSG00000145996:CDKAL1:chr6:+:21108631:21108694:21065459:21198251	0.82	0.78	0.88	-0.0932222	2.07939	0/0	0/0	8/11	0.938888888889;0.909391534707;0.785185186068	MID	-
ENSG00000166526:ZNF3:chr7:-:99677158:99677195:99675056:99679257	0.76	0.71	0.83	0.175762	1.30263	0/0	0/0	11/11	0.955555555556;0.762162162645;0.907407407628	MID	-
ENSG00000115685:PPP1R7:chr2:+:242092890:242093019:242089123:242097221	0.88	0.83	0.93	-0.102424	6.44752	0/0	0/0	10/11	1.0;0.827179233425;0.944444444444	PASS	-
ENSG00000115425:PECR:chr2:-:216903913:216904083:216861188:216908626	0.84	0.7	0.97	-0.129	4.9228	0/0	0/0	11/11	0.966666666667;0.824629630066;0.937037037479	PASS	-
ENSG00000090539:CHRD:chr3:+:184104279:184104543:184103947:184104632	0.77	0.6	0.91	-0.151454	2.93001	0/0	0/0	9/11	0.955555555556;0.927777777778;0.92962962985	PASS	-
ENSG00000134138:MEIS2:chr15:-:37186917:37187013:37184660:37187351	0.79	0.7	0.91	0.220153	1.3876	0/0	0/0	8/11	0.974074074295;0.614814815256;0.853703704145	MID	-
ENSG00000146067:FAM193B:chr5:-:176959156:176959201:176958522:176959443	0.3	0.13	0.42	-0.124137	1.21673	0/0	0/0	9/11	0.877777777778;0.55222222507;0.773013468418	LOW	-
ENSG00000169180:XPO6:chr16:-:28164250:28164285:28164106:28167394	0.08	0.03	0.12	-0.129273	1.16361	0/0	0/0	9/11	0.496296296517;0.895238095522;0.580370373196	LOW	-
ENSG00000124831:LRRFIP1:chr2:+:238666098:238666191:238664830:238667371	0.38	0.31	0.45	-0.531083	10.8917	0/0	0/0	8/11	0.716666667329;0.898113576525;0.955555555556	MID	-
ENSG00000141644:MBD1:chr18:-:47799703:47799796:47799325:47799933	0.62	0.55	0.68	-0.134638	1.54687	0/0	0/0	10/11	0.877777777778;0.950000000331;0.944444444444	PASS	-
ENSG00000168071:CCDC88B:chr11:+:64121475:64121500:64121285:64122665	0.59	0.52	0.63	-0.208022	2.02244	0/0	0/0	9/11	0.940740740961;0.94;0.944444444444	PASS	-
ENSG00000135622:SEMA4F:chr2:+:74884979:74885078:74884751:74889858	0.82	0.74	0.97	0.433362	2.12674	0/0	0/0	9/11	0.679123423714;0.977777777778;0.955555555556	MID	-
ENSG00000104870:FCGRT:chr19:+:50027763:50028033:50017390:50029266	0.93	1	1	-0.0715587	29.5618	0/0	0/0	8/11	0.82962962985;0.875000000166;0.922222222222	PASS	-
ENSG00000165121:RP11-213G2.3:chr9:+:88444377:88444521:88421048:88452673	0.74	0.65	0.83	-0.189126	3.86918	0/0	0/0	8/11	0.407407410112;0.582407407628;0.469444445769	LOW	-
ENSG00000032742:IFT88:chr13:+:21199888:21199988:21190018:21218981	0.93	0.89	1	-0.0714333	7.14333e+06	0/0	0/0	11/11	0.951851852073;0.885138889071;0.803333334128	PASS	-
ENSG00000102878:HSF4:chr16:+:67201205:67201305:67201125:67201726	0.81	0.71	0.94	-0.105863	2.29339	0/0	0/0	8/11	0.940740740961;0.801388889882;0.955555555556	PASS	-
ENSG00000182473:EXOC7:chr17:-:74086409:74086478:74085401:74090494	0.6	0.47	0.78	0.444021	3.79464	0/0	0/0	11/11	0.733333333333;0.841485507246;0.988888888889	MID	-
ENSG00000136710:CCDC115:chr2:-:131097132:131097335:131096805:131098480	0.18	0.08	0.2	0.0937329	2.03078	0/0	0/0	8/11	0.951851852073;0.793333334227;0.851851852404	MID	-
ENSG00000182979:MTA1:chr14:+:105933043:105933079:105932915:105935803	0.88	0.92	1	-0.113718	27.9717	0/0	0/0	10/11	0.988888888889;0.986111111111;0.988888888889	PASS	-
ENSG00000181163:NPM1:chr5:+:170818308:170818428:170815010:170832305	0.71	0.55	0.93	-0.265469	13.8833	0/0	0/0	8/11	0.264853665564;0.242358105464;0.0437576126825	LOW	-
ENSG00000100483:VCPKMT:chr14:-:50579332:50579437:50576431:50581002	0.64	0.58	0.69	-0.16476	1.83219	0/0	0/0	10/11	0.487037038306;0.502222224077;0.655598291092	LOW	-
ENSG00000133619:KRBA1:chr7:+:149416623:149416763:149412157:149417098	0.84	0.76	0.93	-0.142927	7.78595	0/0	0/0	8/11	0.977777777778;0.820180098837;0.709259261025	MID	-
ENSG00000001167:NFYA:chr6:+:41048549:41048636:41046903:41051784	0.11	0.04	0.14	-0.252626	1.39943	0/0	0/0	11/11	0.900000000331;0.930375937073;1.0	PASS	-
ENSG00000113742:CPEB4:chr5:+:173359452:173359503:173337607:173370028	0.76	0.67	0.87	-0.232181	65.3112	0/0	0/0	10/11	0.835925926434;0.960784313725;0.683098292682	MID	Other combination|chr5:173359504:173370028
ENSG00000198563:DDX39B:chr6:-:31508929:31509104:31508441:31509726	0.19	0.01	0.42	0.16561	7.27667	0/0	0/0	11/11	1.0;0.923055555754;0.731851853265	MID	-
ENSG00000137700:SLC37A4:chr11:-:118897312:118897398:118896790:118897646	0.77	0.72	0.9	-0.0960471	1.72705	0/0	0/0	10/11	0.9;0.953599131385;0.980555555556	PASS	-
ENSG00000107021:TBC1D13:chr9:+:131553013:131553054:131550686:131553658	0.61	0.5	0.74	-0.277054	3.5485	0/0	0/0	10/11	0.952380952612;0.898373983982;0.951851852073	PASS	-
ENSG00000258881:AC007040.11:chr2:-:71218959:71219113:71216946:71220825	0.84	0.78	0.93	-0.0831815	2.08807	0/0	0/0	11/11	0.940740740961;0.909259259535;0.92962962985	PASS	-
ENSG00000087088:BAX:chr19:+:49458804:49458856:49458219:49459454	0.85	0.86	0.94	-0.105024	3.19654	0/0	0/0	11/11	1.0;0.913461539035;0.955555555556	PASS	-
ENSG00000198001:IRAK4:chr12:+:44161905:44162075:44152819:44165022	0.94	0.91	1	-0.0604737	3.03012e+06	0/0	0/0	8/11	0.966666666667;0.874074074295;0.922222222222	PASS	-
ENSG00000147576:ADHFE1:chr8:+:67351470:67351540:67344810:67352396	0.11	0	0.2	0.0792052	3.35386	0/0	0/0	10/11	0.977777777778;0.953087779454;0.83888888922	PASS	-
ENSG00000170919:TPT1-AS1:chr13:+:45957894:45957973:45957370:45963869	0.47	0.37	0.59	-0.191858	1.5605	0/0	0/0	8/11	0.0204726286439;0.0428891727064;0.337037044764	LOW	-
ENSG00000054118:THRAP3:chr1:+:36724982:36725085:36690106:36748133	0.91	0.87	0.96	-0.0542474	2.73216	0/0	0/0	9/11	0.955555555556;0.905555555887;0.434116810726	LOW	-
ENSG00000149257:SERPINH1:chr11:+:75274771:75274815:75273423:75277360	0.63	0.58	0.69	-0.333814	9.36581	0/0	0/0	11/11	1.0;0.931818181818;0.744444445107	MID	-
ENSG00000128694:OSGEPL1:chr2:-:190617378:190617450:190615382:190617574	0.88	0.8	1	-0.108455	9.3274	0/0	0/0	10/11	0.911111111773;0.876514517599;0.988888888889	PASS	-
ENSG00000225151:GOLGA2P7:chr15:-:84872928:84873083:84871772:84873177	0.59	0.51	0.72	-0.217535	2.15248	0/0	0/0	8/11	0.0943182746569;0.124668805343;0.0752696386642	LOW	-
ENSG00000163644:PPM1K:chr4:-:89199687:89199794:89198395:89205557	0.58	0.39	0.69	-0.291071	3.47674	0/0	0/0	10/11	0.938888888889;0.90370370398;0.914814815256	PASS	-
ENSG00000163939:PBRM1:chr3:-:52588739:52588895:52584833:52595782	0.91	0.84	0.97	0.354478	1.66843	0/0	0/0	10/11	0.903703704145;0.953703703814;0.966666666667	PASS	-
ENSG00000103126:AXIN1:chr16:-:396147:397106:354441:402368	0.94	0.92	1	-0.0538324	32.0896	0/0	0/0	8/11	0.824814815985;0.977777777778;1.0	PASS	-
ENSG00000142192:APP:chr21:-:27369674:27369731:27354790:27394155	0.49	0.24	0.71	-0.427025	5.89823	0/0	0/0	10/11	0.397832858803;0.982456140351;0.955555555556	LOW	-
ENSG00000008277:ADAM22:chr7:+:87822430:87822554:87811339:87825785	0.86	0.82	0.92	-0.100302	3.68804	0/0	0/0	8/11	0.970370370812;0.955555555556;0.944444444444	PASS	-
ENSG00000135596:MICAL1:chr6:-:109769077:109769166:109768925:109769934	0.9	0.84	0.98	-0.0740626	3.82381	0/0	0/0	9/11	0.962962963184;0.865355834532;0.933333333333	PASS	-
ENSG00000107643:MAPK8:chr10:+:49516137:49516331:49514864:49533939	0.87	0.86	0.94	0.226216	1.36342	0/0	0/0	8/11	0.966666666667;0.779273515867;0.613746440245	MID	-
ENSG00000100767:PAPLN:chr14:+:73727416:73727537:73726253:73727863	0.93	0.88	1	-0.0576872	5.05442	0/0	0/0	8/11	0.766666666998;0.983333333333;0.725502646383	MID	-
ENSG00000079819:EPB41L2:chr6:-:131199243:131199390:131191266:131206235	0.22	0.12	0.31	-0.33879	1.9711	0/0	0/0	8/11	0.851851852735;0.977777777778;0.901851852073	PASS	-
ENSG00000163638:ADAMTS9:chr3:-:64641467:64641551:64641367:64644177	0.98	0.97	1	0.253103	1.35042	0/0	0/0	8/11	0.793240741392;0.729470488571;0.870370370812	MID	-
ENSG00000239779:WBP1:chr2:+:74686604:74686689:74686244:74686769	0.61	0.42	0.77	-0.274403	3.47345	0/0	0/0	9/11	0.890740740961;0.768161777889;0.314672373566	LOW	-
ENSG00000128563:PRKRIP1:chr7:+:102006401:102006523:102004858:102016269	0.89	0.84	0.94	-0.0668477	2.39759	0/0	0/0	10/11	0.170783479181;0.15217236802;0.0627853538013	LOW	-
ENSG00000087206:UIMC1:chr5:-:176396053:176396292:176385155:176396601	0.65	0.54	0.76	0.157934	1.3234	0/0	0/0	8/11	0.866666667329;0.933333333333;0.911111111111	PASS	-
ENSG00000121310:ECHDC2:chr1:-:53370705:53372283:53370505:53373539	0.84	0.75	0.92	-0.105247	2.81152	0/0	0/0	8/11	0.922222222222;0.861111111442;0.896296296517	PASS	-
ENSG00000150967:ABCB9:chr12:-:123425353:123425542:123424831:123428937	0.7	0.64	0.79	-0.158329	2.12969	0/0	0/0	9/11	0.988888888889;0.934788359909;0.889629629917	PASS	-
ENSG00000138867:GUCD1:chr22:-:24950916:24951104:24944969:24951582	0.51	0.33	0.69	-0.212985	1.77345	0/0	0/0	8/11	0.933333333333;0.8966666667;0.899088771434	PASS	-
ENSG00000183077:AFMID:chr17:+:76202026:76202131:76198832:76202991	0.81	0.76	0.86	-0.0770709	1.65601	0/0	0/0	8/11	0.940740740961;0.938888888889;0.974074074295	PASS	-
ENSG00000010404:IDS:chrX:-:148583604:148583707:148582568:148584841	0.13	0.09	0.12	-0.16389	1.23889	0/0	0/0	8/11	0.496296296517;0.874074074295;0.819259259601	LOW	-
ENSG00000262468:LINC01569:chr16:-:4296973:4297062:4296861:4301322	0.79	0.67	0.87	-0.181299	6.41058	0/0	0/0	10/11	0.46162974847;0.966292134831;0.885185185406	LOW	-
ENSG00000143847:PPFIA4:chr1:+:203022880:203023089:203021005:203024559	0.87	0.72	1	-0.118798	13.3725	0/0	0/0	9/11	0.944444444444;0.805925926732;1.0	PASS	-
ENSG00000046647:GEMIN8:chrX:-:14044170:14044340:14039630:14047895	0.38	0.22	0.48	-0.259806	1.73253	0/0	0/0	8/11	0.668518522051;0.892037037181;0.546296299828	LOW	-
ENSG00000251322:SHANK3:chr22:+:51150042:51150066:51144580:51153344	0.23	0.05	0.28	0.206811	11.9815	0/0	0/0	9/11	0.918518518739;1.0;0.966666666667	PASS	-
ENSG00000132541:RIDA:chr8:-:99120873:99120941:99118554:99129259	0.87	0.81	0.95	-0.0754557	2.37058	0/0	0/0	9/11	0.633333334658;0.44730392449;0.71111111376	LOW	-
ENSG00000128872:TMOD2:chr15:+:52074917:52075025:52069215:52090393	0.72	0.6	0.82	-0.245577	8.7376	0/0	0/0	8/11	0.966666666667;0.905925926401;0.801851852073	PASS	-
ENSG00000124074:ENKD1:chr16:-:67698898:67699071:67697459:67699973	0.8	0.72	0.91	-0.120584	2.47689	0/0	0/0	9/11	0.977777777778;0.961111111111;0.888888889551	PASS	-
ENSG00000077232:DNAJC10:chr2:+:183600975:183601113:183595834:183605025	0.92	0.91	1	-0.0701978	6.83945	0/0	0/0	9/11	0.885185185737;0.804419516027;0.597920876741	LOW	-
ENSG00000117054:ACADM:chr1:+:76194073:76194173:76190502:76198328	0.62	0.53	0.73	-0.239636	2.73264	0/0	0/0	8/11	0.974074074295;0.933333333333;0.95	PASS	-
ENSG00000119185:ITGB1BP1:chr2:-:9554306:9554385:9552534:9558754	0.91	0.88	0.97	-0.0552076	2.43753	0/0	0/0	8/11	0.636666667461;0.796259469624;0.751851852735	MID	-
ENSG00000010810:FYN:chr6:-:112167791:112167832:112101838:112194170	0.79	0.73	0.85	-0.104564	2.00605	0/0	0/0	8/11	0.940740740961;0.692684887647;0.966666666667	MID	-
ENSG00000160124:CCDC58:chr3:-:122084182:122084313:122081874:122087022	0.07	0.03	0.1	-0.146524	1.1872	0/0	0/0	9/11	0.227264961435;0.835636358175;0.30966657753	LOW	-
ENSG00000204054:LINC00963:chr9:+:132264675:132265418:132251578:132265601	0.75	0.63	0.87	0.205462	1.37528	0/0	0/0	9/11	1.0;0.45993210199;0.0160567371102	LOW	-
ENSG00000196605:ZNF846:chr19:-:9873957:9874084:9872844:9896613	0.89	0.89	1	-0.103216	29.3877	0/0	0/0	8/11	1.0;0.443808753519;0.944444444444	LOW	-
ENSG00000131591:C1orf159:chr1:-:1026657:1026754:1025808:1026851	0.01	0	0.02	-0.0808064	1.08902	0/0	0/0	8/11	1.0;0.864814814925;0.940740740961	PASS	-
ENSG00000107938:EDRF1:chr10:+:127417571:127417673:127414407:127417926	0.9	0.83	1	0.3091	1.51888	0/0	0/0	9/11	0.933333333333;0.95925925937;0.840740740961	PASS	-
ENSG00000140400:MAN2C1:chr15:-:75656339:75656529:75655089:75656828	0.96	0.95	1	0.0763591	1.08655	0/0	0/0	8/11	0.829629630182;0.906481481592;0.977777777778	PASS	-
ENSG00000179950:PUF60:chr8:-:144906482:144906569:144904083:144911449	0.83	0.8	0.91	-0.0932252	2.24996	0/0	0/0	8/11	0.944444444444;0.735978200518;0.922222222222	MID	-
ENSG00000155329:ZCCHC10:chr5:-:132358532:132358598:132335865:132362188	0.86	0.82	0.92	-0.124733	9.05384	0/0	0/0	10/11	0.729629631175;0.726878113819;0.649484128505	MID	-
ENSG00000196498:NCOR2:chr12:-:124825147:124825240:124824989:124826368	0.88	0.85	0.94	-0.0683217	2.39078	0/0	0/0	8/11	1.0;0.849163105918;0.972222222222	PASS	-
ENSG00000141956:PRDM15:chr21:-:43254613:43254673:43248689:43255545	0.13	0.07	0.17	-0.179429	1.25799	0/0	0/0	9/11	1.0;0.725000000993;0.955555555556	MID	-
ENSG00000118518:RNF146:chr6:+:127603431:127603540:127601485:127607194	0.12	0.06	0.15	-0.202997	1.30054	0/0	0/0	10/11	0.92962962985;0.937037037147;0.793348198424	MID	-
ENSG00000163219:ARHGAP25:chr2:+:69014971:69015088:68937830:69034404	0.92	0.87	1	-0.0767167	7.67167e+06	0/0	0/0	9/11	0.870370370812;0.994444444444;0.940740740961	PASS	-
ENSG00000165138:ANKS6:chr9:-:101530362:101530532:101518885:101533177	0.91	0.9	1	-0.0680131	4.83335	0/0	0/0	9/11	0.951851852073;0.910185185406;0.857407407628	PASS	-
ENSG00000102882:MAPK3:chr16:-:30128457:30128606:30128324:30128990	0.89	0.83	0.95	-0.06809	2.66698	0/0	0/0	10/11	1.0;0.950000000331;0.892592593034	PASS	-
ENSG00000173210:ABLIM3:chr5:+:148622053:148622101:148619451:148624443	0.54	0.43	0.59	-0.207631	1.81796	0/0	0/0	9/11	0.966666666667;1.0;0.859259259701	PASS	-
ENSG00000116213:WRAP73:chr1:-:3551723:3551858:3551638:3552507	0.87	0.82	0.92	-0.0690876	2.05442	0/0	0/0	11/11	0.944444444444;0.924074074295;0.977777777778	PASS	-
ENSG00000109536:FRG1:chr4:+:190878552:190878657:190876306:190881902	0.86	0.79	1	-0.125383	10.6495	0/0	0/0	11/11	0.201481484042;0.291018525263;0.22964628762	LOW	-
ENSG00000138101:DTNB:chr2:-:25610157:25610247:25606758:25611070	0.84	0.69	1	-0.1288	5.91674	0/0	0/0	8/11	1.0;0.925370370514;0.489073567972	LOW	-
ENSG00000163625:WDFY3:chr4:-:85729486:85729570:85724620:85731039	0.48	0.2	0.73	0.442277	12.3093	0/0	0/0	8/11	0.773196775228;0.852951367696;0.831798942139	MID	Only alternative junctions|chr4:85724621:85729486;chr4:85729571:85731039
ENSG00000139597:N4BP2L1:chr13:-:32978339:32978408:32977337:32981386	0.86	0.73	1	-0.114587	5.71903	0/0	0/0	8/11	0.977777777778;0.854498788067;0.821851852536	PASS	-
ENSG00000118412:CASP8AP2:chr6:+:90556280:90556363:90539786:90562884	0.88	0.79	1	-0.0847202	3.60201	0/0	0/0	8/11	0.966666666667;0.816635307059;0.966666666667	PASS	-
ENSG00000196535:MYO18A:chr17:-:27412621:27412666:27409456:27413455	0.1	0.01	0.13	-0.266665	1.62135	0/0	0/0	10/11	0.837037037479;0.642517423495;0.977777777778	MID	-
ENSG00000146067:FAM193B:chr5:-:176958282:176958522:176952206:176963358	0.93	0.9	0.98	-0.0601342	5.90701	0/0	0/0	11/11	0.748148149252;0.886506734209;0.944444444444	MID	-
ENSG00000075624:ACTB:chr7:-:5568791:5569031:5568690:5570154	0.94	0.92	1	-0.0550695	111.77	0/0	0/0	11/11	0.675000001987;0.229224665173;0.868579568631	LOW	-
ENSG00000121753:ADGRB2:chr1:-:32193625:32193682:32193206:32193782	0.75	0.69	0.79	-0.133953	2.11018	0/0	0/0	8/11	0.888888888889;0.982456140351;0.962962963184	PASS	-
ENSG00000083642:PDS5B:chr13:+:33309308:33309467:33284243:33315217	0.92	0.83	1	-0.0693043	6.51437	0/0	0/0	11/11	0.966666666667;0.905555555887;0.896296296517	PASS	-
ENSG00000170271:FAXDC2:chr5:-:154214184:154214288:154210482:154214402	0.7	0.6	0.82	-0.268045	11.1762	0/0	0/0	9/11	0.951851852073;0.866666666998;0.910000000066	PASS	-
ENSG00000151474:FRMD4A:chr10:-:13705452:13705509:13702553:13708096	0.81	0.76	0.89	-0.0901808	1.9128	0/0	0/0	9/11	0.977777777778;0.811403509295;0.977777777778	PASS	-
ENSG00000007545:CRAMP1:chr16:+:1717335:1717401:1716601:1717962	0.75	0.65	0.87	-0.141827	2.2867	0/0	0/0	11/11	0.955555555556;0.935558723681;0.870370370812	PASS	-
ENSG00000131773:KHDRBS3:chr8:+:136619197:136619280:136594316:136659235	0.91	0.86	0.96	-0.0663219	3.49974	0/0	0/0	10/11	0.875925926367;0.932228916381;1.0	PASS	-
ENSG00000105426:PTPRS:chr19:-:5216730:5216778:5215606:5218430	0.1	0.03	0.11	-0.288929	1.47219	0/0	0/0	11/11	0.925925926367;0.927083333333;0.977777777778	PASS	-
ENSG00000245060:LINC00847:chr5:+:180258735:180258806:180258229:180261311	0.34	0.26	0.43	-0.140047	1.2702	0/0	0/0	9/11	0.883738299087;0.962885124583;0.000346796971988	LOW	-
ENSG00000138698:RAP1GDS1:chr4:+:99300167:99300314:99264412:99313102	0.93	0.89	1	-0.0624393	16.3575	0/0	0/0	10/11	0.951851852073;0.961111111111;0.974074074295	PASS	-
ENSG00000101452:DHX35:chr20:+:37659346:37659418:37654002:37662848	0.93	0.88	1	-0.0730701	101.11	0/0	0/0	11/11	0.988888888889;0.988715277778;0.988888888889	PASS	-
ENSG00000204054:LINC00963:chr9:+:132255756:132255874:132251578:132265601	0.85	0.79	0.9	0.152797	1.22001	0/0	0/0	8/11	1.0;0.805966914642;0.0160567371102	LOW	-
ENSG00000124313:IQSEC2:chrX:-:53308745:53308841:53285243:53310677	0.56	0.52	0.66	-0.326182	3.99679	0/0	0/0	8/11	0.9;0.91550925937;0.91851851907	PASS	-
ENSG00000151914:DST:chr6:-:56327843:56327954:56325052:56328362	0.57	0.22	0.93	-0.405138	22.2525	0/0	0/0	10/11	0.774832237791;0.975925926036;0.933333333333	MID	-
ENSG00000163660:CCNL1:chr3:-:156869274:156869380:156868170:156869705	0.04	0.03	0.05	-0.376753	1.64608	0/0	0/0	8/11	0.552658731283;0.90812321951;0.712500001325	LOW	-
ENSG00000126091:ST3GAL3:chr1:+:44280562:44280605:44257820:44303890	0.95	0.92	0.99	-0.051415	50.0968	0/0	0/0	9/11	0.936111111111;0.96511627907;1.0	PASS	-
ENSG00000233806:LINC01237:chr2:+:242876224:242876361:242824786:242908077	0.39	0.32	0.52	-0.29328	1.92942	0/0	0/0	8/11	0.865409941237;0.000132219157851;0.988888888889	LOW	-
ENSG00000108651:UTP6:chr17:-:30193673:30193734:30192457:30200396	0.64	0.32	0.93	-0.22202	2.59838	0/0	0/0	9/11	0.450000002649;0.00532249471897;0.905555555556	LOW	-
ENSG00000131771:PPP1R1B:chr17:+:37786224:37786300:37785483:37790135	0.92	0.88	0.97	-0.0684528	9.9988	0/0	0/0	8/11	0.927777777778;0.986019736842;0.966666666667	PASS	-
ENSG00000092841:MYL6:chr12:+:56553370:56553406:56552495:56553758	0.76	0.48	0.98	-0.212766	7.85496	0/0	0/0	11/11	0.903703704145;0.208796298752;0.191851855318	LOW	-
ENSG00000100299:ARSA:chr22:-:51065983:51066220:51065834:51066373	0.93	0.91	0.97	0.0670408	1.07734	0/0	0/0	8/11	0.966666666667;0.896296296683;0.988888888889	PASS	-
ENSG00000136754:ABI1:chr10:-:27047990:27048164:27044670:27054146	0.88	0.82	0.96	-0.0812484	3.35709	0/0	0/0	9/11	0.9;0.9;0.925925926367	PASS	-
ENSG00000162929:KIAA1841:chr2:+:61348319:61348411:61345251:61361271	0.92	0.86	1	0.20449	1.28485	0/0	0/0	8/11	0.800370371011;0.878240740961;0.775462964508	MID	-
ENSG00000171055:FEZ2:chr2:-:36785580:36785656:36782891:36805739	0.85	0.79	0.89	-0.0864893	2.34408	0/0	0/0	9/11	0.78703703781;0.758079626058;0.855555556218	MID	-
ENSG00000130158:DOCK6:chr19:-:11342860:11342965:11340066:11343878	0.25	0.14	0.34	-0.504076	3.11224	0/0	0/0	10/11	1.0;1.0;0.988888888889	PASS	-
ENSG00000157445:CACNA2D3:chr3:+:55021709:55021780:55018697:55038789	0.81	0.79	0.9	-0.144733	4.09478	0/0	0/0	9/11	0.922222222222;0.924809281255;0.896296296517	PASS	-
ENSG00000136161:RCBTB2:chr13:-:49096443:49096539:49089877:49098794	0.72	0.67	0.82	-0.178753	2.73726	0/0	0/0	8/11	0.585185186068;0.592485756551;0.725925926367	LOW	-
ENSG00000103202:NME4:chr16:+:456684:456777:456397:457424	0.29	0.05	0.55	0.168854	2.40867	0/0	0/0	11/11	1.0;2.78725518607e-05;0.907407407628	LOW	-
ENSG00000024048:UBR2:chr6:+:42559888:42559967:42541731:42571325	0.89	0.82	0.96	-0.0841501	4.16048	0/0	0/0	8/11	0.72543209891;0.959915619862;0.918518518739	MID	-
ENSG00000240038:AMY2B:chr1:+:104120111:104120230:104118162:104120341	0.89	0.85	0.99	0.109184	1.13934	0/0	0/0	8/11	0.288518523839;0.165277782579;0.166666671634	LOW	-
ENSG00000107719:PALD1:chr10:+:72301218:72301290:72300998:72307061	0.94	0.93	1	-0.0621613	116.253	0/0	0/0	10/11	0.907407407628;0.928674757481;0.951851852073	PASS	-
ENSG00000110921:MVK:chr12:+:110019199:110019355:110013950:110023826	0.76	0.6	0.93	-0.119338	1.95446	0/0	0/0	9/11	0.885185186068;0.994444444444;0.933333333333	PASS	-
ENSG00000105483:CARD8:chr19:-:48724986:48725112:48718641:48733694	0.81	0.76	0.88	-0.0873805	1.8501	0/0	0/0	10/11	0.988888888889;0.975925926036;0.814814814925	PASS	-
ENSG00000142207:URB1:chr21:-:33725018:33725215:33723231:33727167	0.68	0.47	0.94	-0.24686	4.59737	0/0	0/0	8/11	0.955555555556;0.983333333333;0.629074076315	MID	-
ENSG00000160293:VAV2:chr9:-:136675312:136675327:136674260:136677235	0.29	0.16	0.39	0.289412	155.445	0/0	0/0	10/11	0.988888888889;1.0;0.847037037545	PASS	Only alternative junctions|chr9:136674261:136675312;chr9:136675328:136677235
ENSG00000015133:CCDC88C:chr14:-:91751738:91752180:91749861:91755448	0.13	0.01	0.13	-0.380564	1.77064	0/0	0/0	9/11	0.966666666667;0.907777778142;0.933333333333	PASS	-
ENSG00000109332:UBE2D3:chr4:-:103748748:103748898:103747793:103749100	0.32	0.26	0.42	-0.149307	1.28309	0/0	0/0	8/11	1.0;0.944444444444;0.807407407628	PASS	-
ENSG00000173175:ADCY5:chr3:-:123022913:123023030:123022066:123033081	0.9	0.88	0.99	-0.0874968	9.24286	0/0	0/0	10/11	0.92962962985;0.837037037892;0.944444444444	PASS	-
ENSG00000214548:MEG3:chr14:+:101298848:101298978:101296086:101302072	0.8	0.77	0.82	-0.178161	10.4141	0/0	0/0	8/11	0.955555555556;0.955555555556;0.988888888889	PASS	Only alternative junctions|chr14:101296087:101302072
ENSG00000070759:TESK2:chr1:-:45820974:45821121:45813672:45851583	0.86	0.79	0.92	-0.0938216	2.92627	0/0	0/0	9/11	0.955555555556;0.942592592703;0.944444444444	PASS	-
ENSG00000266714:MYO15B:chr17:+:73601944:73602102:73599393:73606246	0.65	0.47	0.87	-0.175668	2.02076	0/0	0/0	8/11	0.850925926367;0.776203704874;0.944444444444	MID	-
ENSG00000107036:RIC1:chr9:+:5753535:5753646:5753238:5754840	0.79	0.72	0.89	-0.134435	2.73756	0/0	0/0	9/11	0.988888888889;0.886574074212;0.944444444444	PASS	-
ENSG00000168014:C2CD3:chr11:-:73872443:73872601:73850873:73879388	0.77	0.65	0.87	-0.124304	2.17337	0/0	0/0	8/11	0.977777777778;0.972222222222;0.966666666667	PASS	-
ENSG00000143919:CAMKMT:chr2:+:44970760:44970835:44942492:44981193	0.91	0.96	1	-0.0831213	12.2432	0/0	0/0	9/11	0.922222222222;0.879826397896;1.0	PASS	-
ENSG00000130731:METTL26:chr16:-:684888:684956:684797:686093	0.71	0.48	0.92	-0.238287	5.32513	0/0	0/0	11/11	1.0;0.956495081677;0.814814815256	PASS	-
ENSG00000134986:NREP:chr5:-:111091466:111091623:111071204:111092832	0.69	0.62	0.78	-0.148558	1.91683	0/0	0/0	10/11	0.326296301683;0.667037038671;0.548148152563	LOW	-
ENSG00000114857:NKTR:chr3:+:42668691:42668719:42663008:42672037	0.39	0.33	0.46	-0.268405	1.79341	0/0	0/0	9/11	0.810594646488;1.0;1.0	PASS	-
ENSG00000115750:TAF1B:chr2:+:10015993:10016147:10008558:10022834	0.83	0.73	0.94	-0.115085	2.95828	0/0	0/0	10/11	0.935783476134;0.924074074295;0.725555557013	MID	-
ENSG00000136153:LMO7:chr13:+:76429395:76429504:76427524:76430641	0.92	0.88	1	-0.0780735	29.9118	0/0	0/0	10/11	0.970370370812;0.865803515766;0.931481481923	PASS	-
ENSG00000140511:HAPLN3:chr15:-:89422648:89423841:89422500:89424587	0.17	0.05	0.26	-0.250511	1.42874	0/0	0/0	11/11	0.966666666667;0.82011396115;0.855555555556	PASS	-
ENSG00000127472:PLA2G5:chr1:+:20396786:20396958:20395525:20411313	0.39	0.3	0.4	-0.5526	10.6032	0/0	0/0	8/11	0.844947090331;0.933333333664;0.824074074295	PASS	-
ENSG00000043093:DCUN1D1:chr3:-:182683466:182683541:182681837:182698274	0.91	0.82	1	-0.0733161	5.12491	0/0	0/0	8/11	0.63076211123;0.657499996821;0.547592593895	LOW	-
ENSG00000065029:ZNF76:chr6:+:35261527:35261692:35260821:35262232	0.83	0.76	0.89	0.130918	1.18765	0/0	0/0	9/11	0.870370370812;0.966666666667;0.90074074169	PASS	-
ENSG00000139793:MBNL2:chr13:+:98009049:98009103:97999321:98009735	0.49	0.39	0.64	0.362652	3.93412	0/0	0/0	11/11	0.875925926367;0.935185185185;0.874074074295	PASS	-
ENSG00000153113:CAST:chr5:+:96062497:96062563:96031611:96063192	0.87	0.83	0.87	-0.125898	38.8934	0/0	0/0	10/11	0.900000000662;0.791088771639;0.881481481923	MID	-
ENSG00000110514:MADD:chr11:+:47314093:47314147:47312367:47315433	0.1	0.04	0.13	0.0778281	5.47145	0/0	0/0	8/11	0.775925927361;0.748729122199;0.87962962985	MID	-
ENSG00000269834:ZNF528-AS1:chr19:-:52899568:52899752:52899003:52900714	0.31	0.26	0.35	-0.255715	1.59487	0/0	0/0	10/11	0.169375537928;0.548148149583;0.670370371474	LOW	-
ENSG00000183077:AFMID:chr17:+:76201683:76201819:76198832:76202026	0.08	0.02	0.13	-0.250751	1.37549	0/0	0/0	8/11	0.940740740961;0.972222222222;0.955555555556	PASS	-
ENSG00000061938:TNK2:chr3:-:195612283:195612414:195611904:195613847	0.2	0.14	0.22	0.0745694	1.58643	0/0	0/0	9/11	0.907407407628;0.911111111111;0.951851852073	PASS	-
ENSG00000120798:NR2C1:chr12:-:95422162:95422300:95416179:95434251	0.81	0.71	0.96	-0.158722	6.96755	0/0	0/0	9/11	0.934074074361;0.734686610724;0.84846785054	MID	-
ENSG00000145781:COMMD10:chr5:+:115633943:115634089:115628257:115735178	0.9	0.81	1	-0.0871872	8.7081	0/0	0/0	8/11	0.933333333333;0.899166666716;0.988888888889	PASS	-
ENSG00000147044:CASK:chrX:-:41414852:41414888:41413168:41419031	0.54	0.4	0.6	-0.288182	2.63778	0/0	0/0	10/11	0.977777777778;0.986111111111;0.927777777778	PASS	-
ENSG00000163539:CLASP2:chr3:-:33615964:33615988:33614846:33617660	0.12	0.05	0.15	0.117438	48.5319	0/0	0/0	10/11	0.988888888889;0.827380952813;0.862962963184	PASS	Only alternative junctions|chr3:33614847:33615964;chr3:33615989:33617660
ENSG00000163681:SLMAP:chr3:+:57850533:57850584:57850443:57875767	0.47	0.39	0.54	-0.187602	1.54359	0/0	0/0	10/11	0.903703704145;0.93137254902;0.832539683332	PASS	-
ENSG00000142192:APP:chr21:-:27372329:27372497:27354790:27394155	0.85	0.76	0.94	-0.114025	3.89621	0/0	0/0	10/11	0.397832858803;0.994444444444;0.955555555556	LOW	-
ENSG00000177150:FAM210A:chr18:-:13671860:13671972:13666712:13726327	0.87	0.81	0.98	-0.0908809	3.20322	0/0	0/0	9/11	0.730925926897;0.817803278198;0.895690883696	MID	-
ENSG00000109536:FRG1:chr4:+:190874222:190874280:190873442:190878552	0.73	0.66	0.83	-0.143936	2.18057	0/0	0/0	9/11	0.197037040194;0.201149428071;0.320370378759	LOW	-
ENSG00000188257:PLA2G2A:chr1:-:20306072:20306183:20305372:20306854	0.92	0.93	1	-0.0790133	102.297	0/0	0/0	8/11	0.842592593034;0.852820513563;0.918518518739	PASS	-
ENSG00000179818:PCBP1-AS1:chr2:-:70286774:70286812:70278437:70312678	0.22	0.17	0.26	-0.215467	1.38151	0/0	0/0	9/11	0.903703704145;0.19898113186;0.82296296325	LOW	-
ENSG00000198125:MB:chr22:-:36013209:36013312:36007153:36019237	0.91	0.86	0.98	-0.0844586	118.072	0/0	0/0	9/11	0.683066955612;0.93888888922;0.912592593167	MID	-
ENSG00000251595:ABCA11P:chr4:-:431234:431300:420762:466363	0.54	0.44	0.69	-0.32459	3.42829	0/0	0/0	9/11	0.0413715819104;0.371351641236;0.40648148391	LOW	-
ENSG00000117868:ESYT2:chr7:-:158545471:158545534:158542414:158552176	0.81	0.76	0.92	0.677018	6.14396	0/0	0/0	11/11	0.888888889882;0.899653348244;0.710687831955	MID	-
ENSG00000178449:COX14:chr12:+:50512275:50512335:50506280:50513818	0.17	0.05	0.14	-0.703861	6.73111	0/0	0/0	10/11	0.988888888889;0.000457720391249;0.907407407628	LOW	-
ENSG00000198363:ASPH:chr8:-:62559308:62559437:62557191:62563608	0.61	0.45	0.74	-0.187858	1.93955	0/0	0/0	10/11	0.837962963184;0.972222222222;0.802648555529	PASS	-
ENSG00000079156:OSBPL6:chr2:+:179204398:179204491:179203821:179213950	0.89	0.85	1	0.47741	2.1687	0/0	0/0	10/11	0.966666666667;0.890740741458;0.966666666667	PASS	-
ENSG00000177879:AP3S1:chr5:+:115230783:115230855:115205825:115238581	0.92	0.91	0.97	-0.0585016	3.37784	0/0	0/0	10/11	0.633703705668;0.490330735842;0.518888891074	LOW	-
ENSG00000128567:PODXL:chr7:-:131194994:131195090:131194344:131195586	0.12	0.09	0.14	-0.100457	1.12893	0/0	0/0	9/11	0.988888888889;0.000202678626727;0.977777777778	LOW	-
ENSG00000178104:PDE4DIP:chr1:-:144859758:144859998:144857728:144863317	0.56	0.49	0.65	-0.236991	2.17715	0/0	0/0	10/11	0.246666666865;0.329629630347;0.20000000298	LOW	-
ENSG00000184277:TM2D3:chr15:-:102191898:102191976:102190364:102192473	0.34	0.25	0.42	0.142363	1.72507	0/0	0/0	10/11	1.0;0.977463942308;0.974074074295	PASS	-
ENSG00000115685:PPP1R7:chr2:+:242092897:242093019:242089123:242097221	0.87	0.83	0.93	-0.111275	6.26896	0/0	0/0	11/11	1.0;0.827179233425;0.944444444444	PASS	-
ENSG00000133943:C14orf159:chr14:+:91614124:91614202:91527048:91623982	0.37	0.27	0.5	-0.469305	3.87986	0/0	0/0	9/11	0.814814815919;0.823183747438;0.966666666667	PASS	-
ENSG00000083535:PIBF1:chr13:+:73547728:73547813:73505405:73572959	0.89	0.81	0.98	-0.0810636	3.60612	0/0	0/0	9/11	0.874074074295;0.886291138565;0.951851852073	PASS	-
ENSG00000028203:VEZT:chr12:+:95650325:95650398:95645847:95656681	0.92	0.86	1	0.148434	1.19178	0/0	0/0	9/11	0.740740740961;0.630163379728;0.492592593034	LOW	-
ENSG00000154582:ELOC:chr8:-:74876721:74876860:74872053:74882813	0.84	0.86	0.95	-0.107673	3.06917	0/0	0/0	9/11	0.748148149252;0.248296315905;0.368888890247	LOW	-
ENSG00000215252:GOLGA8B:chr15:-:34867025:34867115:34846157:34875716	0.43	0.09	0.85	0.344536	4.8096	0/0	0/0	10/11	0.481481483248;0.38925926288;0.242539687041	LOW	-
ENSG00000151498:ACAD8:chr11:+:134128408:134128518:134127151:134128901	0.9	0.79	1	-0.0886676	9.3429	0/0	0/0	11/11	0.977777777778;0.929629629685;0.977777777778	PASS	-
ENSG00000110274:CEP164:chr11:+:117209281:117209384:117206396:117214881	0.86	0.84	0.95	-0.0819754	2.54148	0/0	0/0	9/11	0.501851853397;0.901851852073;0.496296296517	LOW	-
ENSG00000159214:CCDC24:chr1:+:44457824:44458059:44457676:44458194	0.84	0.78	0.91	-0.0925011	2.33674	0/0	0/0	8/11	0.808148148656;0.889814814925;0.911111111773	PASS	-
ENSG00000156869:FRRS1:chr1:-:100176910:100177088:100176505:100177660	0.07	0	0.06	-0.300824	1.48283	0/0	0/0	8/11	0.937037037479;0.454107065951;0.84814814859	LOW	-
ENSG00000198901:PRC1:chr15:-:91512308:91512350:91509883:91512676	0.33	0.22	0.44	-0.542255	5.35851	0/0	0/0	10/11	0.944444444444;0.964285714286;0.827635328141	PASS	Only alternative junctions|chr15:91509884:91512676
ENSG00000182287:AP1S2:chrX:-:15846314:15846323:15845495:15863501	0.52	0.15	0.83	0.517029	179.967	0/0	0/0	10/11	0.423333336247;1.0;0.890740740961	LOW	Only alternative junctions|chrX:15845496:15846314;chrX:15846324:15863501
ENSG00000092931:MFSD11:chr17:+:74739479:74739538:74738355:74740403	0.84	0.76	0.95	-0.102631	2.71869	0/0	0/0	8/11	1.0;0.930790960789;1.0	PASS	-
ENSG00000132970:WASF3:chr13:+:27250685:27250861:27246126:27254171	0.88	0.84	0.91	0.628588	3.54502	0/0	0/0	10/11	0.595149112017;0.931481481592;0.922222222222	LOW	-
ENSG00000197122:SRC:chr20:+:36014862:36014880:36014577:36022297	0.07	0.03	0.09	0.0679143	11.2064	0/0	0/0	10/11	0.981481481592;1.0;0.966666666667	PASS	Only alternative junctions|chr20:36014578:36014862;chr20:36014881:36022297
ENSG00000120896:SORBS3:chr8:+:22423338:22423385:22422867:22423857	0.87	0.82	0.99	-0.0933708	3.50015	0/0	0/0	10/11	1.0;0.929078014607;0.872222222222	PASS	-
ENSG00000124074:ENKD1:chr16:-:67697839:67697965:67697459:67699973	0.35	0.28	0.4	-0.385834	2.46938	0/0	0/0	8/11	0.977777777778;0.844259260098;0.888888889551	PASS	-
ENSG00000114107:CEP70:chr3:-:138219576:138219723:138219409:138224136	0.93	0.87	0.99	-0.0587186	5.0403	0/0	0/0	8/11	0.891111111144;0.80246438827;0.937037037479	PASS	-
ENSG00000160404:TOR2A:chr9:-:130494842:130495153:130494557:130495663	0.79	0.66	0.9	-0.14564	3.12323	0/0	0/0	10/11	0.888888889551;0.940740740796;0.966666666667	PASS	-
ENSG00000151327:FAM177A1:chr14:+:35579100:35579166:35575690:35579775	0.39	0.29	0.49	-0.38328	2.66316	0/0	0/0	11/11	0.00427958695505;0.917613656232;0.80740740829	LOW	-
ENSG00000169609:C15orf40:chr15:-:83660707:83660798:83657580:83677299	0.07	0.05	0.09	-0.740982	4.85356	0/0	0/0	11/11	0.644444447094;0.000532315369514;0.000639441439772	LOW	-
ENSG00000058453:CROCC:chr1:+:17256618:17256702:17256526:17256780	0.95	0.89	1	-0.0505323	25.8666	0/0	0/0	8/11	0.228148149451;0.218400849473;0.267407410343	LOW	-
ENSG00000134815:DHX34:chr19:+:47880171:47880246:47879817:47880356	0.46	0.3	0.67	-0.225811	1.72587	0/0	0/0	9/11	0.977777777778;0.981041666667;0.918518518739	PASS	-
ENSG00000101084:C20orf24:chr20:+:35236292:35236403:35236221:35240412	0.49	0.32	0.57	-0.248984	1.94506	0/0	0/0	9/11	0.985185185406;0.84365486393;0.955555555556	PASS	-
ENSG00000175575:PAAF1:chr11:+:73598084:73598144:73589864:73598398	0.01	0	0.02	-0.242337	1.33	0/0	0/0	10/11	0.914814815256;0.00132616118669;1.0	LOW	-
ENSG00000097033:SH3GLB1:chr1:+:87195770:87195794:87190088:87200284	0.34	0.05	0.55	0.336185	135.342	0/0	0/0	11/11	0.69793650926;0.530555558701;0.900000000662	LOW	Only alternative junctions|chr1:87190089:87195770;chr1:87195795:87200284
ENSG00000165591:FAAH2:chrX:+:57458350:57458470:57407462:57473360	0.76	0.71	0.84	-0.139981	2.41493	0/0	0/0	10/11	0.732190680173;0.86388888922;0.935185185406	MID	-
ENSG00000151498:ACAD8:chr11:+:134126441:134126542:134123603:134128901	0.9	0.83	0.98	-0.0689768	2.9723	0/0	0/0	8/11	1.0;0.861111111773;0.977777777778	PASS	-
ENSG00000184465:WDR27:chr6:-:170063658:170063745:170062520:170064261	0.84	0.76	0.9	0.352742	1.72997	0/0	0/0	8/11	0.956228956249;0.904932975769;0.940740740961	PASS	-
ENSG00000151006:PRSS53:chr16:-:31095439:31095656:31095130:31095878	0.59	0.37	0.74	-0.26649	2.84318	0/0	0/0	10/11	1.0;0.948148148259;0.829629630513	PASS	-
ENSG00000172382:PRSS27:chr16:-:2765718:2765881:2764337:2766500	0.7	0.66	0.75	-0.239057	5.01597	0/0	0/0	10/11	0.892592592703;0.881780627122;0.955555555556	PASS	-
ENSG00000204580:DDR1:chr6:+:30853401:30853457:30850760:30856464	0.44	0.32	0.55	-0.375135	3.11284	0/0	0/0	10/11	0.877777777778;0.991071428571;1.0	PASS	-
ENSG00000132780:NASP:chr1:+:46082372:46082375:46082065:46083134	0.75	0.54	0.94	-0.174177	3.30384	0/0	0/0	11/11	0.722222223547;0.833333333333;0.555555556218	LOW	-
ENSG00000164116:GUCY1A3:chr4:+:156638310:156638454:156629446:156643189	0.9	0.86	1	-0.0952333	9.52333e+06	0/0	0/0	10/11	0.828148148954;0.966666666667;0.988888888889	PASS	-
ENSG00000136238:RAC1:chr7:+:6438292:6438349:6431672:6439756	0.17	0.08	0.2	0.131278	4.24597	0/0	0/0	11/11	0.552037037743;0.991228070175;0.224414174248	LOW	-
ENSG00000145016:RUBCN:chr3:-:197417944:197418019:197411088:197420585	0.09	0.04	0.1	-0.340322	1.60195	0/0	0/0	11/11	0.896296296517;0.978819452922;0.944444444444	PASS	-
ENSG00000154330:PGM5:chr9:+:71098780:71098964:71094469:71114142	0.91	0.99	1	-0.0802112	9.81557	0/0	0/0	9/11	0.931851852106;0.975925926036;1.0	PASS	-
ENSG00000140400:MAN2C1:chr15:-:75655550:75655631:75655089:75656339	0.2	0.17	0.27	0.108304	2.20717	0/0	0/0	8/11	0.868518518739;0.816579277133;0.977777777778	PASS	-
ENSG00000109680:TBC1D19:chr4:+:26622234:26622310:26585914:26638832	0.76	0.7	0.91	-0.176979	3.66081	0/0	0/0	8/11	0.966666666667;0.915908123318;0.759002850536	MID	-
ENSG00000073921:PICALM:chr11:-:85689112:85689136:85685855:85692171	0.69	0.57	0.86	-0.195433	2.65515	0/0	0/0	8/11	1.0;0.875000001242;0.864814814925	PASS	-
ENSG00000137337:MDC1:chr6:-:30675342:30676134:30675231:30679188	0.79	0.7	0.87	0.234995	1.421	0/0	0/0	10/11	0.933333333333;0.895740741326;0.929653499048	PASS	-
ENSG00000006194:ZNF263:chr16:+:3338453:3338570:3334205:3339392	0.7	0.61	0.76	0.177677	1.33759	0/0	0/0	9/11	0.592544290134;0.786481481956;0.966666666667	LOW	-
ENSG00000051825:MPHOSPH9:chr12:-:123687796:123687922:123687631:123694602	0.66	0.54	0.78	0.233571	1.55138	0/0	0/0	8/11	0.9;0.916666666667;0.977777777778	PASS	-
ENSG00000145390:USP53:chr4:+:120135224:120135377:120134028:120138704	0.2	0.11	0.28	-0.48665	2.54057	0/0	0/0	11/11	0.954444444511;0.852956723976;0.713703704874	MID	-
ENSG00000092531:SNAP23:chr15:+:42820459:42820618:42807552:42837406	0.91	0.86	0.96	-0.0746828	6.75935	0/0	0/0	9/11	0.944444444444;0.966666666667;0.966666666667	PASS	-
ENSG00000134574:DDB2:chr11:+:47256307:47256485:47256223:47256820	0.72	0.58	0.86	-0.146095	2.12368	0/0	0/0	10/11	0.755555555556;0.670740740995;0.955555555556	MID	-
ENSG00000144136:SLC20A1:chr2:+:113410465:113410524:113410375:113414698	0.21	0.14	0.24	-0.15856	1.3127	0/0	0/0	9/11	0.874074074295;0.983050847458;0.933333333333	PASS	-
ENSG00000152726:FAM21B:chr10:+:47926002:47926172:47922366:47929794	0.81	0.71	0.9	-0.126456	3.0724	0/0	0/0	8/11	0.228148151437;0.31759260065;0.331481491195	LOW	-
ENSG00000136643:RPS6KC1:chr1:+:213244347:213244383:213224851:213251037	0.86	0.83	0.9	-0.0921789	2.93583	0/0	0/0	8/11	1.0;0.907407407959;0.762962964177	MID	-
ENSG00000125901:MRPS26:chr20:+:3027018:3027165:3026926:3027259	0.9	0.8	1	-0.0966473	152.395	0/0	0/0	11/11	1.0;0.95;0.569290238784	LOW	-
ENSG00000198393:ZNF26:chr12:+:133564250:133564354:133563459:133582642	0.93	0.86	1	0.485967	2.10033	0/0	0/0	9/11	0.933333333333;0.92629629655;0.903703704145	PASS	-
ENSG00000115641:FHL2:chr2:-:106013103:106013154:106002997:106054855	0.49	0.33	0.56	-0.469532	13.5533	0/0	0/0	9/11	0.9;0.941176470588;0.782592593796	MID	-
ENSG00000095574:IKZF5:chr10:-:124766541:124766692:124758174:124768209	0.93	1	1	-0.0633021	19.8535	0/0	0/0	8/11	0.84894303399;0.86296296368;0.796296296848	MID	-
ENSG00000177045:SIX5:chr19:-:46269607:46270413:46269369:46271299	0.74	0.69	0.82	-0.152816	2.48419	0/0	0/0	9/11	0.755185186201;0.983333333333;0.85	MID	-
ENSG00000186020:ZNF529:chr19:-:37042778:37042879:37039224:37045571	0.22	0.14	0.27	-0.318687	1.68479	0/0	0/0	8/11	0.2149460259;0.833148148987;0.641481482486	LOW	-
ENSG00000054965:FAM168A:chr11:-:73130918:73131044:73122581:73141734	0.86	0.8	0.94	-0.0949426	2.90936	0/0	0/0	8/11	0.844592277768;0.972222222222;0.977777777778	PASS	-
ENSG00000003756:RBM5:chr3:+:50147811:50147896:50147121:50148111	0.93	0.92	0.97	0.103955	1.12598	0/0	0/0	9/11	0.966666666667;0.962132352941;0.988888888889	PASS	-
ENSG00000268790:CTC-429P9.4:chr19:-:16770765:16770811:16770258:16770895	0.91	0.96	1	-0.0766823	5.76352	0/0	0/0	10/11	0.966666666667;0.934782608696;0.751851852735	MID	-
ENSG00000140488:CELF6:chr15:-:72584538:72584606:72582596:72597086	0.05	0.03	0.07	-0.100753	1.1188	0/0	0/0	8/11	1.0;0.932559750536;0.803703704807	PASS	-
ENSG00000103148:NPRL3:chr16:-:180520:180590:169254:188148	0.88	0.86	0.93	-0.0671438	2.37929	0/0	0/0	9/11	0.911111111111;0.989285714286;0.818888888922	PASS	-
ENSG00000162616:DNAJB4:chr1:+:78470763:78471005:78444977:78478734	0.42	0.31	0.49	-0.369808	2.78276	0/0	0/0	11/11	0.951851852073;0.888101852106;0.977777777778	PASS	-
ENSG00000087076:HSD17B14:chr19:-:49334924:49335016:49318398:49335922	0.52	0.39	0.7	-0.225278	1.88651	0/0	0/0	11/11	0.977777777778;0.920370370481;0.938888888889	PASS	-
ENSG00000003436:TFPI:chr2:-:188394090:188394212:188368497:188418926	0.23	0.2	0.26	-0.106174	1.16112	0/0	0/0	8/11	0.853703704476;0.46033304833;0.714814815256	LOW	-
ENSG00000148399:DPH7:chr9:-:140470760:140470854:140470619:140471921	0.42	0.28	0.58	-0.256712	1.78731	0/0	0/0	9/11	0.966666666667;0.434503179207;1.0	LOW	-
ENSG00000267254:ZNF790-AS1:chr19:+:37292777:37292835:37288713:37318551	0.74	0.58	0.89	-0.244843	17.4695	0/0	0/0	8/11	0.625925929017;0.406355001932;0.78703703781	LOW	-
ENSG00000145214:DGKQ:chr4:-:959715:959866:959317:960253	0.9	0.87	1	-0.06814	3.27199	0/0	0/0	9/11	0.988888888889;0.93888888922;0.955555555556	PASS	-
ENSG00000174628:IQCK:chr16:+:19746674:19746772:19745149:19800159	0.74	0.6	0.9	-0.1383	2.10934	0/0	0/0	8/11	0.962962963184;0.792037038505;0.900000000662	MID	-
ENSG00000090006:LTBP4:chr19:+:41115651:41115777:41115567:41116437	0.87	0.82	0.97	-0.112456	9.28087	0/0	0/0	10/11	0.966666666667;0.966666666667;0.908888889021	PASS	-
ENSG00000143643:TTC13:chr1:-:231076185:231076302:231069607:231079551	0.85	0.75	1	-0.117093	4.41003	0/0	0/0	9/11	0.988888888889;0.948148148259;0.890740740961	PASS	-
ENSG00000128908:INO80:chr15:-:41308285:41308413:41297885:41313097	0.92	0.89	1	-0.0593395	3.62044	0/0	0/0	9/11	0.922222222222;0.911851852139;0.92962962985	PASS	-
ENSG00000132950:ZMYM5:chr13:-:20412839:20413125:20411961:20425494	0.81	0.74	0.89	-0.102961	2.12625	0/0	0/0	8/11	0.511111111773;0.632509065999;0.933333333333	LOW	-
ENSG00000247774:PCED1B-AS1:chr12:-:47604422:47604544:47603265:47609947	0.84	0.76	0.98	-0.140591	7.18496	0/0	0/0	8/11	0.593620824669;0.00400888197265;0.00611068956037	LOW	-
ENSG00000115414:FN1:chr2:-:216257653:216257926:216256537:216259250	0.26	0.18	0.33	0.155097	2.5309	0/0	0/0	9/11	0.985185185406;0.961111111111;0.922222222884	PASS	-
ENSG00000068885:IFT80:chr3:-:159998454:159998602:159997152:160003591	0.93	0.84	1	-0.0572655	4.47613	0/0	0/0	9/11	0.966666666667;0.729814815438;0.636481482618	MID	-
ENSG00000136527:TRA2B:chr3:-:185649364:185649640:185643414:185655612	0.67	0.64	0.77	-0.168598	2.02423	0/0	0/0	9/11	1.0;0.769422319202;0.988888888889	MID	-
ENSG00000138668:HNRNPD:chr4:-:83276047:83276154:83275307:83294777	0.76	0.59	0.98	-0.235452	1.178e+07	0/0	0/0	10/11	0.640386701887;0.827777777778;0.440502647642	LOW	-
ENSG00000158062:UBXN11:chr1:-:26627416:26627515:26612528:26628184	0.85	0.76	0.95	-0.11108	3.98158	0/0	0/0	8/11	0.835185185737;0.972222222222;0.966666666667	PASS	-
ENSG00000126432:PRDX5:chr11:+:64087205:64087340:64085858:64088336	0.87	0.85	0.91	-0.066359	2.08303	0/0	0/0	8/11	0.866666666667;0.832407408622;0.629537038174	MID	-
ENSG00000131791:PRKAB2:chr1:-:146639345:146639512:146638518:146643567	0.75	0.64	0.83	-0.156346	2.71156	0/0	0/0	10/11	0.988888888889;0.948148148259;0.87962962985	PASS	-
ENSG00000162976:PQLC3:chr2:+:11315093:11315135:11312950:11317862	0.95	0.96	1	-0.0509209	103.716	0/0	0/0	9/11	0.43632255559;0.732142858207;0.892592593034	LOW	-
ENSG00000100697:DICER1:chr14:-:95597845:95597976:95596529:95598851	0.98	0.99	1	0.172206	1.21476	0/0	0/0	8/11	0.940740740961;0.90925925937;0.792222223017	MID	-
ENSG00000178104:PDE4DIP:chr1:-:144854164:144854211:144852443:144854517	0.92	0.88	1	-0.0724528	9.98278	0/0	0/0	10/11	0.243703706066;0.192021279893;0.19777778089	LOW	-
ENSG00000126460:PRRG2:chr19:+:50086798:50086974:50086561:50087169	0.88	0.79	0.99	-0.107726	9.83048	0/0	0/0	8/11	0.9;0.90925925937;0.892592593034	PASS	-
ENSG00000147251:DOCK11:chrX:+:117819482:117819500:117817180:117819650	0.42	0.15	0.62	0.421119	129.339	0/0	0/0	10/11	0.825925926367;1.0;0.545185185472	LOW	Other combination|chrX:117817181:117819482
ENSG00000147586:MRPS28:chr8:-:80915233:80915355:80831383:80942270	0.86	0.82	0.91	-0.09158	2.77278	0/0	0/0	11/11	0.974074074295;0.933333333664;0.755260877849	MID	-
ENSG00000103034:NDRG4:chr16:+:58533047:58534981:58528912:58537701	0.7	0.37	1	0.667306	23.1441	0/0	0/0	8/11	0.944444444444;0.914814814925;1.0	PASS	-
ENSG00000153113:CAST:chr5:+:96062457:96062563:96058402:96063192	0.06	0.02	0.08	-0.132101	1.1834	0/0	0/0	8/11	0.985185185406;0.830681566245;0.881481481923	PASS	-
ENSG00000085733:CTTN:chr11:+:70267575:70267686:70266616:70269045	0.86	0.84	0.92	0.31545	1.63392	0/0	0/0	10/11	0.907734205015;0.933333333333;0.955555555556	PASS	-
ENSG00000220785:MTMR9LP:chr1:-:32704895:32705026:32697785:32705469	0.9	0.86	0.97	-0.0906028	13.072	0/0	0/0	10/11	0.933333333333;0.858518519004;0.955555555556	PASS	-
ENSG00000196605:ZNF846:chr19:-:9875611:9875711:9874137:9878964	0.94	0.92	1	-0.0557333	5.57333e+06	0/0	0/0	9/11	1.0;0.887037037479;0.925925926036	PASS	-
ENSG00000078967:UBE2D4:chr7:+:43982552:43982630:43978093:43988230	0.75	0.63	0.88	-0.110992	1.8225	0/0	0/0	9/11	0.914814815256;0.641239312979;0.481851856245	LOW	-
ENSG00000152527:PLEKHH2:chr2:+:43984257:43984403:43980899:43989442	0.94	0.92	0.96	-0.0524898	10.1322	0/0	0/0	8/11	0.896296296517;0.875925926367;0.918518518739	PASS	-
ENSG00000139793:MBNL2:chr13:+:98017389:98017425:98009889:98043575	0.31	0.12	0.45	0.276354	9.95188	0/0	0/0	10/11	1.0;0.763888888889;0.933333333996	MID	-
ENSG00000196387:ZNF140:chr12:+:133657407:133657658:133657137:133657858	0.78	0.71	0.87	-0.156228	3.30272	0/0	0/0	8/11	0.977777777778;0.95;0.755858586894	MID	-
ENSG00000203965:EFCAB7:chr1:+:64021028:64021186:64011728:64022784	0.92	0.91	0.95	-0.0778556	18.9898	0/0	0/0	9/11	0.977777777778;0.850370370845;0.901851852073	PASS	-
ENSG00000137497:NUMA1:chr11:-:71723446:71723488:71721900:71728732	0.93	0.89	1	-0.0652581	115.645	0/0	0/0	11/11	0.656296297577;0.982142857143;0.864814815256	MID	-
ENSG00000188735:TMEM120B:chr12:+:122209393:122209455:122199644:122211326	0.78	0.73	0.91	-0.117551	2.16695	0/0	0/0	9/11	0.811111111111;0.858064516658;0.755555556218	MID	-
ENSG00000162616:DNAJB4:chr1:+:78470763:78471005:78445303:78478734	0.79	0.71	0.9	-0.163608	4.65447	0/0	0/0	9/11	0.955555555556;0.888101852106;0.977777777778	PASS	-
ENSG00000107281:NPDC1:chr9:-:139935122:139935189:139934888:139935513	0.52	0.38	0.68	-0.28475	2.46787	0/0	0/0	9/11	1.0;0.944962686567;0.876666666733	PASS	-
ENSG00000170919:TPT1-AS1:chr13:+:45957894:45957973:45957370:45965166	0.77	0.63	0.87	-0.210079	9.98875	0/0	0/0	11/11	0.0204726286439;0.0428891727064;0.425925930341	LOW	-
ENSG00000198682:PAPSS2:chr10:+:89481512:89481527:89475600:89487040	0.22	0	0.41	0.201076	10.8361	0/0	0/0	8/11	0.814419839945;1.0;1.0	PASS	-
ENSG00000071242:RPS6KA2:chr6:-:166833369:166833446:166831830:166836743	0.93	1	1	-0.0649804	39.6885	0/0	0/0	11/11	0.911111111111;0.966720779221;0.925925926367	PASS	-
ENSG00000145819:ARHGAP26:chr5:+:142416760:142416826:142393681:142421380	0.91	0.86	1	-0.065061	3.46442	0/0	0/0	11/11	0.907407407628;0.873839963566;1.0	PASS	-
ENSG00000180198:RCC1:chr1:+:28857034:28857127:28856451:28858314	0.12	0.08	0.15	-0.125078	1.16627	0/0	0/0	9/11	0.716666667329;0.916666666667;0.911111111111	MID	-
ENSG00000062598:ELMO2:chr20:-:45027335:45027410:45023142:45035186	0.57	0.45	0.68	-0.166463	1.63024	0/0	0/0	11/11	0.977777777778;0.438447849055;0.781481481923	LOW	-
ENSG00000100342:APOL1:chr22:+:36653128:36653182:36651045:36653364	0.93	0.89	0.97	0.0914765	1.11527	0/0	0/0	8/11	0.282592596279;0.551851854142;0.904444444511	LOW	-
ENSG00000176261:ZBTB8OS:chr1:-:33099245:33099328:33093145:33116029	0.83	0.76	0.96	-0.10781	2.77139	0/0	0/0	8/11	0.416666671303;0.526085600077;0.607777780626	LOW	-
ENSG00000141698:NT5C3B:chr17:-:39991839:39991934:39991524:39992110	0.14	0.06	0.2	-0.10314	1.24643	0/0	0/0	8/11	0.988888888889;0.942592592703;0.877777778109	PASS	-
ENSG00000115268:RPS15:chr19:+:1439604:1439825:1438891:1440024	0.39	0.25	0.52	-0.232671	1.62451	0/0	0/0	10/11	0.540370372269;0.479993805673;0.208888891008	LOW	-
ENSG00000169826:CSGALNACT2:chr10:+:43662451:43662546:43634015:43671398	0.93	0.9	1	-0.0610078	5.65047	0/0	0/0	9/11	0.933333333333;0.575925926699;0.458821550012	LOW	-
ENSG00000131373:HACL1:chr3:-:15616483:15616589:15614749:15621416	0.92	0.89	0.99	-0.053326	2.74242	0/0	0/0	8/11	0.933333333333;0.861481482122;0.955555555556	PASS	-
ENSG00000114062:UBE3A:chr15:-:25657054:25657118:25650649:25683635	0.19	0.12	0.23	-0.122737	1.17821	0/0	0/0	9/11	0.966666666667;0.68185908813;0.921108690504	MID	-
ENSG00000078967:UBE2D4:chr7:+:43982424:43982456:43978093:43982552	0.86	0.85	0.95	-0.0966401	3.45161	0/0	0/0	11/11	0.914814815256;0.984375;0.420000003775	LOW	-
ENSG00000183091:NEB:chr2:-:152371331:152371442:152370942:152372972	0.1	0.01	0.06	-0.701413	4.47922	0/0	0/0	11/11	1.0;0.881481481592;0.836296296616	PASS	-
ENSG00000188529:SRSF10:chr1:-:24298062:24298116:24294213:24298339	0.88	0.84	0.93	-0.0583458	1.87806	0/0	0/0	8/11	0.394074078732;0.517438274567;0.508148149318	LOW	-
ENSG00000197599:CCDC154:chr16:-:1485089:1485176:1484853:1486445	0.94	0.88	1	-0.0602667	6.02667e+06	0/0	0/0	11/11	0.9;0.896731321839;0.966666666667	PASS	-
ENSG00000047578:KIAA0556:chr16:+:27765493:27765572:27763245:27772733	0.91	0.9	1	-0.0621201	2.93744	0/0	0/0	8/11	0.988888888889;0.944092832034;0.955555555556	PASS	-
ENSG00000179818:PCBP1-AS1:chr2:-:70286774:70286812:70278437:70310669	0.3	0.2	0.33	-0.199672	1.39764	0/0	0/0	10/11	0.82777777844;0.19898113186;0.82296296325	LOW	-
ENSG00000249859:PVT1:chr8:+:128996149:128996450:128951922:129001407	0.09	0.04	0.15	-0.149331	1.19735	0/0	0/0	8/11	0.6913125777;0.258723336881;0.90462962985	LOW	-
ENSG00000068354:TBC1D25:chrX:+:48403256:48403411:48398308:48417284	0.83	0.88	0.97	-0.115384	3.13887	0/0	0/0	9/11	0.89814814859;0.977777777778;0.956944444444	PASS	-
ENSG00000160685:ZBTB7B:chr1:+:154983391:154983491:154982873:154987130	0.56	0.51	0.61	-0.140226	1.46523	0/0	0/0	8/11	0.853703704145;0.792962963714;0.977777777778	MID	-
ENSG00000162910:MRPL55:chr1:-:228296137:228296209:228296019:228296655	0.16	0.07	0.26	-0.204355	1.3278	0/0	0/0	10/11	0.838888888889;0.882667840355;0.940740740961	PASS	-
ENSG00000105223:PLD3:chr19:+:40871624:40871837:40854675:40872290	0.84	0.77	0.94	-0.0876364	2.26637	0/0	0/0	8/11	0.977777777778;0.945370370481;0.911111111111	PASS	-
ENSG00000197063:MAFG:chr17:-:79881228:79881292:79881090:79885403	0.05	0.04	0.07	-0.295028	1.45	0/0	0/0	9/11	0.485558321368;0.807861326262;0.977777777778	LOW	-
ENSG00000148925:BTBD10:chr11:-:13427205:13427403:13410688:13435076	0.94	1	1	-0.0541216	42.1588	0/0	0/0	9/11	0.425925929348;0.640000000762;0.496297849516	LOW	-
ENSG00000134874:DZIP1:chr13:-:96251618:96251678:96246340:96258256	0.65	0.51	0.73	-0.175449	2.0006	0/0	0/0	8/11	0.933333333333;0.944444444776;0.538789176444	LOW	-
ENSG00000125246:CLYBL:chr13:+:100515244:100515346:100511303:100517071	0.91	0.88	0.96	0.190729	1.26451	0/0	0/0	10/11	0.933333333333;0.92629629655;0.977777777778	PASS	-
ENSG00000163138:PACRGL:chr4:+:20711305:20711396:20706437:20714410	0.55	0.38	0.78	-0.286355	2.74508	0/0	0/0	8/11	0.874074074295;0.866666666998;0.874074074295	PASS	-
ENSG00000188732:FAM221A:chr7:+:23731801:23731872:23731215:23740404	0.04	0.03	0.06	-0.173845	1.22219	0/0	0/0	9/11	1.0;0.842516842023;0.944444444444	PASS	-
ENSG00000180902:D2HGDH:chr2:+:242688708:242688814:242688357:242689565	0.26	0.16	0.33	-0.220992	1.42646	0/0	0/0	10/11	1.0;0.84570707149;0.94814814859	PASS	-
ENSG00000278259:MYO19:chr17:-:34857691:34857801:34857075:34858936	0.04	0.02	0.04	-0.120047	1.14584	0/0	0/0	10/11	0.977777777778;0.789259259899;0.944444444444	MID	-
ENSG00000242086:LINC00969:chr3:+:195416209:195416309:195415668:195435004	0.89	0.83	0.98	0.128931	1.16832	0/0	0/0	8/11	0.277037041055;0.340000006888;0.959259259701	LOW	-
ENSG00000178149:DALRD3:chr3:-:49053405:49053493:49053140:49053590	0.82	0.76	0.91	-0.177755	30.2848	0/0	0/0	11/11	0.944444444444;0.966323375702;0.985185185406	PASS	-
ENSG00000137404:NRM:chr6:-:30657052:30657229:30656719:30658618	0.75	0.7	0.81	-0.115735	1.88038	0/0	0/0	10/11	1.0;0.941666666998;0.977777777778	PASS	-
ENSG00000198910:L1CAM:chrX:-:153128822:153128834:153128349:153128931	0.77	0.7	0.95	0.741796	30.6268	0/0	0/0	9/11	0.988888888889;0.916666666667;0.881481481592	PASS	Only alternative junctions|chrX:153128350:153128822;chrX:153128835:153128931
ENSG00000166783:KIAA0430:chr16:-:15719228:15719654:15719030:15724188	0.94	0.92	1	0.171007	1.223	0/0	0/0	8/11	0.988888888889;0.777693325881;0.874074074295	MID	-
ENSG00000143537:ADAM15:chr1:+:155033893:155033965:155033308:155034720	0.39	0.3	0.43	0.164616	1.73496	0/0	0/0	9/11	0.944444444444;0.929398139318;0.85740740829	PASS	-
ENSG00000111481:COPZ1:chr12:+:54734246:54734399:54718965:54735989	0.9	0.9	0.96	-0.0594494	2.3818	0/0	0/0	9/11	0.944444444444;0.908703704178;0.955555555556	PASS	-
ENSG00000143207:RFWD2:chr1:-:176118141:176118210:176104222:176175707	0.93	0.88	1	-0.0730817	138.806	0/0	0/0	8/11	0.966666666667;0.691907729792;0.555555556549	LOW	-
ENSG00000116001:TIA1:chr2:-:70455475:70455594:70454923:70456190	0.56	0.45	0.69	-0.360485	5.6415	0/0	0/0	11/11	0.896296296517;0.837710438172;0.822962963912	PASS	-
ENSG00000140853:NLRC5:chr16:+:57089344:57089431:57089006:57091976	0.99	1	1	0.150985	1.18006	0/0	0/0	10/11	0.903703704145;0.876924164679;0.955555555556	PASS	-
ENSG00000154556:SORBS2:chr4:-:186605907:186605996:186599976:186611715	0.78	0.71	0.89	0.522387	3.2323	0/0	0/0	8/11	0.809788360571;0.958742982216;0.870781893449	PASS	-
ENSG00000184381:PLA2G6:chr22:-:38521645:38521698:38516916:38522377	0.88	0.83	1	-0.103162	9.66711	0/0	0/0	9/11	1.0;0.264480930964;1.0	LOW	-
ENSG00000132716:DCAF8:chr1:-:160231074:160231148:160213824:160232238	0.58	0.47	0.7	-0.122057	1.41588	0/0	0/0	8/11	0.720555556648;0.875492683134;0.809259260363	MID	-
ENSG00000154556:SORBS2:chr4:-:186605907:186606000:186599976:186611715	0.84	0.8	0.93	0.430344	2.05948	0/0	0/0	9/11	0.809788360571;0.95370370398;0.870781893449	PASS	-
ENSG00000117114:ADGRL2:chr1:+:82452943:82453025:82452713:82456074	0.23	0.05	0.21	-0.75689	52.9727	0/0	0/0	9/11	0.977777777778;0.918508652507;0.683333333996	MID	-
ENSG00000197816:CCDC180:chr9:+:100080744:100080864:100079510:100082407	0.76	0.7	0.82	-0.193113	5.44222	0/0	0/0	9/11	0.95;0.953703703814;0.914814815256	PASS	-
ENSG00000008869:HEATR5B:chr2:-:37297372:37297530:37296073:37302627	0.93	0.86	1	-0.0593075	5.93918	0/0	0/0	8/11	1.0;0.925370370514;0.974074074295	PASS	-
ENSG00000066557:LRRC40:chr1:-:70652947:70653021:70650597:70671072	0.81	0.73	0.87	-0.144718	4.55387	0/0	0/0	10/11	0.977777777778;0.777998322571;0.866666667329	MID	-
ENSG00000165102:HGSNAT:chr8:+:43028855:43028886:43027529:43037287	0.89	0.85	0.98	0.123534	1.16021	0/0	0/0	8/11	0.955555555556;0.983870967742;0.988888888889	PASS	-
ENSG00000033627:ATP6V0A1:chr17:+:40660589:40660607:40659645:40665878	0.37	0.18	0.52	0.362047	89.6699	0/0	0/0	10/11	0.988888888889;1.0;0.600000004636	MID	Only alternative junctions|chr17:40659646:40660589;chr17:40660608:40665878
ENSG00000099331:MYO9B:chr19:+:17294637:17294677:17291849:17295673	0.93	0.83	1	-0.072854	71.4393	0/0	0/0	10/11	0.977777777778;0.671950690669;0.944444444444	MID	-
ENSG00000005379:TSPOAP1:chr17:-:56385901:56386741:56385302:56387327	0.87	0.86	1	-0.119085	15.3685	0/0	0/0	11/11	0.933333333333;0.890277778109;0.886574074295	PASS	-
ENSG00000132530:XAF1:chr17:+:6662574:6663037:6661543:6663724	0.83	0.8	1	-0.11254	3.01573	0/0	0/0	9/11	0.870370371474;0.93888888922;0.988888888889	PASS	-
ENSG00000008394:MGST1:chr12:+:16507164:16507204:16500644:16510538	0.83	0.74	0.98	-0.100672	2.4646	0/0	0/0	8/11	0.856551724424;0.95;0.894444444444	PASS	-
ENSG00000122644:ARL4A:chr7:+:12727259:12727353:12726668:12727793	0.16	0.05	0.21	-0.371727	1.79827	0/0	0/0	9/11	0.666666669316;0.829629629685;0.42893162585	LOW	-
ENSG00000114867:EIF4G1:chr3:+:184034500:184034521:184034006:184035108	0.14	0.04	0.17	0.141172	172.326	0/0	0/0	10/11	0.83666666713;0.97619047619;0.944444444444	PASS	Only alternative junctions|chr3:184034007:184034500;chr3:184034522:184035108
ENSG00000123636:BAZ2B:chr2:-:160253584:160253611:160252345:160253855	0.22	0.07	0.41	-0.651511	6.0683	0/0	0/0	9/11	0.507635329995;1.0;0.988888888889	LOW	-
ENSG00000165637:VDAC2:chr10:+:76977645:76977749:76972056:76978820	0.82	0.69	1	-0.137153	3.95884	0/0	0/0	10/11	0.477037040393;0.493374547655;0.30074074169	LOW	-
ENSG00000215386:MIR99AHG:chr21:+:17966659:17966774:17859858:17979313	0.24	0.11	0.36	-0.355536	1.87905	0/0	0/0	9/11	0.831851852602;0.948148148259;0.92962962985	PASS	-
ENSG00000196776:CD47:chr3:-:107769424:107769449:107766139:107770785	0.66	0.61	0.8	0.469985	3.48056	0/0	0/0	11/11	0.720641026563;0.562500000894;0.922222222222	LOW	-
ENSG00000153391:INO80C:chr18:-:33060416:33060527:33048706:33067349	0.92	0.88	1	-0.0798479	4.00013e+06	0/0	0/0	10/11	0.00332650808834;0.911111111442;0.933333333333	LOW	-
ENSG00000115325:DOK1:chr2:+:74783020:74783205:74782795:74783434	0.92	0.91	1	0.127894	1.16234	0/0	0/0	8/11	0.724074074957;0.705555556218;0.790740740961	MID	-
ENSG00000163660:CCNL1:chr3:-:156869517:156869719:156868170:156869965	0.26	0.18	0.32	0.0978567	1.59019	0/0	0/0	8/11	0.89814814859;0.92703703733;0.712500001325	MID	-
ENSG00000167491:GATAD2A:chr19:+:19546939:19547028:19496947:19576148	0.28	0.18	0.32	-0.224954	1.45648	0/0	0/0	8/11	1.0;0.963366112013;1.0	PASS	-
ENSG00000141759:TXNL4A:chr18:-:77736717:77736787:77733856:77748239	0.1	0.03	0.15	-0.408464	1.82666	0/0	0/0	8/11	0.988888888889;0.94375;0.696296296517	MID	-
ENSG00000124222:STX16:chr20:+:57227128:57227143:57226462:57242545	0.88	0.82	0.94	-0.121109	205.81	0/0	0/0	11/11	0.892592593034;1.0;0.985185185406	PASS	-
ENSG00000103121:CMC2:chr16:-:81015410:81015482:81014484:81040338	0.83	0.81	1	-0.109837	2.8935	0/0	0/0	9/11	0.940740740961;0.670351227952;0.00147393015286	LOW	-
ENSG00000078018:MAP2:chr2:+:210588318:210588411:210574978:210590432	0.38	0.2	0.55	-0.440337	3.60045	0/0	0/0	8/11	0.977777777778;0.983333333333;0.914814815256	PASS	-
ENSG00000143847:PPFIA4:chr1:+:203030779:203030806:203030160:203032955	0.68	0.56	0.91	0.671053	55.9546	0/0	0/0	8/11	0.922222222222;0.880864198009;0.622222222884	MID	Only alternative junctions|chr1:203030161:203030779;chr1:203030807:203032955
ENSG00000169689:CENPX:chr17:-:79977516:79977570:79977257:79977733	0.37	0.27	0.41	-0.276497	1.78632	0/0	0/0	8/11	0.951851852073;0.910493827528;0.977777777778	PASS	-
ENSG00000145216:FIP1L1:chr4:+:54245239:54245284:54244090:54245391	0.39	0.24	0.46	-0.1702	1.38683	0/0	0/0	11/11	0.925925926036;0.944444444444;0.727407408423	MID	-
ENSG00000113742:CPEB4:chr5:+:173370028:173370052:173337607:173371969	0.31	0.14	0.43	0.302859	27.3026	0/0	0/0	10/11	0.835925926434;0.826388890545;0.922222222222	PASS	-
ENSG00000168961:LGALS9:chr17:+:25970550:25970646:25969374:25972339	0.62	0.46	0.81	0.1617	1.35084	0/0	0/0	8/11	0.24777777791;0.246851852536;0.26629629665	LOW	-
ENSG00000070501:POLB:chr8:+:42210036:42210086:42202537:42213033	0.8	0.69	0.94	-0.1661	5.89086	0/0	0/0	10/11	0.962962963184;0.966666666865;0.89814814859	PASS	-
ENSG00000103064:SLC7A6:chr16:+:68307697:68307807:68298479:68308593	0.6	0.56	0.59	-0.289349	3.59619	0/0	0/0	9/11	1.0;0.0431384200816;0.918518518739	LOW	-
ENSG00000103353:UBFD1:chr16:+:23571099:23571189:23570997:23573526	0.07	0.03	0.1	-0.127296	1.15885	0/0	0/0	8/11	0.625555558999;0.977777777778;0.472222223547	LOW	-
ENSG00000064490:RFXANK:chr19:+:19307994:19308060:19307855:19308329	0.86	0.81	0.91	-0.0713475	1.97567	0/0	0/0	8/11	0.977777777778;0.87163038326;0.988888888889	PASS	-
ENSG00000151470:C4orf33:chr4:+:130027741:130027802:130023946:130030627	0.92	0.83	1	-0.0796339	17.6393	0/0	0/0	10/11	0.955555555556;0.84357923538;0.853703704145	PASS	-
ENSG00000107679:PLEKHA1:chr10:+:124187791:124187936:124186547:124189139	0.04	0.01	0.07	-0.361898	1.61003	0/0	0/0	9/11	0.977777777778;0.938888888889;1.0	PASS	-
ENSG00000128284:APOL3:chr22:-:36545093:36545233:36541647:36556716	0.8	0.72	0.86	0.287539	1.56473	0/0	0/0	9/11	0.594444444444;0.671296298173;0.639629632566	LOW	-
ENSG00000134779:TPGS2:chr18:-:34361761:34361885:34360151:34378411	0.15	0	0.02	-0.529614	2.67072	0/0	0/0	11/11	0.945833333333;0.963888888889;0.914814815256	PASS	-
ENSG00000124006:OBSL1:chr2:-:220422905:220423181:220422832:220423946	0.74	0.63	0.87	-0.166596	2.85903	0/0	0/0	9/11	0.870370370812;0.870370370481;0.92962962985	PASS	-
ENSG00000059588:TARBP1:chr1:-:234536598:234536694:234529583:234536926	0.39	0.21	0.51	-0.227777	1.59379	0/0	0/0	9/11	0.761640212602;0.832407407628;0.890185185605	MID	-
ENSG00000173660:UQCRH:chr1:+:46774772:46774799:46769492:46775826	0.9	0.86	0.98	-0.0681986	3.06681	0/0	0/0	11/11	0.711111111773;0.722443734779;0.232592595948	LOW	-
ENSG00000154309:DISP1:chr1:+:223164861:223164989:223164090:223165354	0.94	0.92	1	-0.0555667	5.55667e+06	0/0	0/0	9/11	0.933333333333;0.836111111442;0.723148149914	MID	-
ENSG00000125895:TMEM74B:chr20:-:1164414:1164592:1162231:1165781	0.67	0.43	0.98	-0.225361	3.11741	0/0	0/0	9/11	0.882222222951;0.869444444941;0.849857550363	PASS	-
ENSG00000131018:SYNE1:chr6:-:152466621:152466690:152464900:152469179	0.4	0.17	0.6	-0.394707	2.96482	0/0	0/0	10/11	0.866666666998;0.90089070797;0.968518518739	PASS	-
ENSG00000144741:SLC25A26:chr3:+:66413283:66413353:66313803:66419901	0.83	0.77	0.94	-0.131248	4.07647	0/0	0/0	11/11	0.909259259701;0.96904762217;0.944444444444	PASS	-
ENSG00000213625:LEPROT:chr1:+:65895613:65895731:65891061:65897485	0.82	0.72	0.96	-0.111193	2.69955	0/0	0/0	10/11	1.0;0.857777778804;0.977777777778	PASS	-
ENSG00000101391:CDK5RAP1:chr20:-:31984566:31984890:31980048:31989233	0.79	0.63	0.91	-0.144647	3.12144	0/0	0/0	10/11	0.966666666667;0.972222222222;0.966666666667	PASS	-
ENSG00000157216:SSBP3:chr1:-:54723741:54723822:54717533:54747110	0.83	0.78	0.94	0.413098	2.0003	0/0	0/0	10/11	0.321111113826;0.417836953828;0.462592594657	LOW	-
ENSG00000164011:ZNF691:chr1:+:43315235:43315413:43315084:43316620	0.61	0.54	0.7	-0.217535	2.24312	0/0	0/0	8/11	0.82111111184;0.872592592819;0.837037037479	PASS	-
ENSG00000143612:C1orf43:chr1:-:154186368:154186422:154185100:154186932	0.83	0.8	0.89	-0.0655843	1.65031	0/0	0/0	10/11	0.907407407628;0.962962962963;0.914814815256	PASS	-
ENSG00000223959:AFG3L1P:chr16:+:90044085:90044210:90039173:90045217	0.81	0.76	0.87	-0.119921	2.68479	0/0	0/0	9/11	0.977777777778;0.931481481592;0.794444445769	MID	-
ENSG00000155229:MMS19:chr10:-:99236591:99236676:99236501:99237103	0.87	0.76	0.99	0.183932	1.26841	0/0	0/0	11/11	0.966666666667;0.911654416253;0.961111111111	PASS	-
ENSG00000204946:ZNF783:chr7:+:148987028:148987129:148984867:148989301	0.88	0.85	0.9	-0.0835211	3.04036	0/0	0/0	11/11	0.500370372335;0.925925926036;0.914814815256	LOW	-
ENSG00000174628:IQCK:chr16:+:19775169:19775434:19746772:19800159	0.85	0.78	0.93	-0.091259	2.56279	0/0	0/0	8/11	0.804444445835;0.944444444776;0.900000000662	PASS	-
ENSG00000205336:ADGRG1:chr16:+:57675502:57675620:57662714:57684164	0.92	0.89	0.97	0.282597	1.44149	0/0	0/0	11/11	0.944444444444;0.00175085336631;0.966666666667	LOW	-
ENSG00000184014:DENND5A:chr11:-:9164949:9165032:9164392:9165643	0.82	0.73	0.91	-0.103897	2.38397	0/0	0/0	8/11	0.977777777778;0.943775104471;0.988888888889	PASS	-
ENSG00000132613:MTSS1L:chr16:-:70699368:70699443:70698999:70708208	0.99	0.98	1	0.0862743	1.13455	0/0	0/0	8/11	1.0;0.721041674614;0.955555555556	MID	-
ENSG00000145348:TBCK:chr4:-:107158647:107158695:107157965:107163626	0.07	0.01	0.13	-0.108878	1.13247	0/0	0/0	8/11	0.977777777778;0.947916666667;0.869444444444	PASS	-
ENSG00000278535:DHRS11:chr17:+:34956099:34956192:34955479:34956400	0.88	0.83	0.95	-0.0810805	3.29231	0/0	0/0	8/11	0.937037037479;0.933333333333;0.988888888889	PASS	-
ENSG00000127481:UBR4:chr1:-:19467281:19467386:19465714:19468140	0.94	0.92	1	-0.056148	50.8089	0/0	0/0	9/11	0.885185185406;0.817962963382;0.988888888889	PASS	-
ENSG00000135597:REPS1:chr6:-:139247537:139247618:139242261:139251113	0.78	0.69	0.92	0.432227	2.25604	0/0	0/0	10/11	0.988888888889;0.941132958289;1.0	PASS	-
ENSG00000058453:CROCC:chr1:+:17275293:17275421:17273486:17279796	0.3	0.23	0.33	-0.485244	3.26094	0/0	0/0	10/11	0.408888892333;0.364074078037;0.286410262601	LOW	-
ENSG00000104936:DMPK:chr19:-:46274607:46274654:46273898:46274825	0.79	0.72	0.9	0.193558	1.36917	0/0	0/0	9/11	0.927777777778;0.697339275099;0.955810983396	MID	-
ENSG00000260528:FAM157C:chr16:+:90224799:90224996:90224463:90225840	0.91	0.91	1	-0.0913255	38.6961	0/0	0/0	8/11	8.99278017237e-05;0.0439747995477;0.0268398274978	LOW	-
ENSG00000141012:GALNS:chr16:-:88909113:88909237:88908379:88923165	0.91	0.87	0.95	0.191394	1.26646	0/0	0/0	10/11	0.837037038141;0.925925926036;1.0	PASS	-
ENSG00000175416:CLTB:chr5:-:175823479:175823533:175819946:175824607	0.07	0.03	0.1	0.060525	12.55	0/0	0/0	9/11	0.922222222222;0.925925925926;0.988888888889	PASS	-
ENSG00000050426:LETMD1:chr12:+:51445874:51445990:51442968:51447560	0.89	0.86	0.97	0.139841	1.18682	0/0	0/0	9/11	0.859259259701;0.924074074295;0.966666666667	PASS	-
ENSG00000081665:ZNF506:chr19:-:19904642:19906469:19903293:19916839	0.62	0.56	0.77	0.322998	2.10074	0/0	0/0	10/11	0.0998990844521;0.19601213783;4.52161628548e-05	LOW	-
ENSG00000155744:FAM126B:chr2:-:201886781:201886837:201881893:201887553	0.14	0.11	0.18	-0.283457	1.49428	0/0	0/0	8/11	0.903703704145;0.9375;0.88888888922	PASS	-
ENSG00000100033:PRODH:chr22:-:18918502:18918711:18913235:18923527	0.85	0.76	1	-0.103486	3.06844	0/0	0/0	8/11	0.416666671303;0.83888888922;0.822222222884	LOW	-
ENSG00000114209:PDCD10:chr3:-:167443188:167443261:167438061:167452246	0.82	0.78	0.98	-0.140833	4.92969	0/0	0/0	11/11	0.918518518739;0.930140574501;0.707008547833	MID	-
ENSG00000131626:PPFIA1:chr11:+:70196028:70196145:70194526:70200406	0.49	0.31	0.68	0.380585	4.35866	0/0	0/0	11/11	1.0;0.953703704145;0.977777777778	PASS	-
ENSG00000152601:MBNL1:chr3:+:152173330:152173366:152165562:152174055	0.69	0.59	0.79	0.157597	1.74402	0/0	0/0	8/11	0.955555555556;0.777777777778;0.9	MID	-
ENSG00000166886:NAB2:chr12:+:57487189:57487381:57486978:57488394	0.82	0.79	0.86	-0.0857386	1.94127	0/0	0/0	8/11	0.859259259701;0.961111111111;0.933333333333	PASS	-
ENSG00000169045:HNRNPH1:chr5:-:179044989:179045061:179044912:179046269	0.9	0.9	0.95	-0.0925924	22.33	0/0	0/0	11/11	0.322222225202;0.629904516869;0.365185188254	LOW	-
ENSG00000106772:PRUNE2:chr9:-:79239938:79239974:79234303:79244107	0.24	0.15	0.32	-0.757435	378.421	0/0	0/0	8/11	0.966666666667;0.986111111111;0.874074074295	PASS	Only alternative junctions|chr9:79234304:79244107
ENSG00000242086:LINC00969:chr3:+:195423231:195423460:195416309:195425900	0.47	0.35	0.56	-0.260513	1.97153	0/0	0/0	11/11	0.375925932328;0.249649689508;0.937037037479	LOW	-
ENSG00000089351:GRAMD1A:chr19:+:35513803:35513815:35512942:35514139	0.56	0.29	0.82	0.551024	70.5559	0/0	0/0	10/11	0.922222222222;1.0;0.977777777778	PASS	Other combination|chr19:35512943:35513803
ENSG00000196151:WDSUB1:chr2:-:160139182:160139604:160112886:160143093	0.91	0.92	1	-0.0908763	38.0245	0/0	0/0	10/11	0.988888888889;0.793333334062;0.832866425098	MID	-
ENSG00000183077:AFMID:chr17:+:76200736:76200822:76198832:76200908	0.46	0.32	0.56	-0.234192	1.76628	0/0	0/0	8/11	0.940740740961;0.984375;1.0	PASS	-
ENSG00000124104:SNX21:chr20:+:44469086:44469097:44463748:44469277	0.67	0.48	0.96	0.486212	3.64212	0/0	0/0	10/11	0.944444444444;0.954545454545;0.988888888889	PASS	-
ENSG00000179818:PCBP1-AS1:chr2:-:70286774:70286812:70283042:70312678	0.74	0.65	0.89	-0.185098	3.58884	0/0	0/0	10/11	0.903703704145;0.19898113186;0.00023182685429	LOW	-
ENSG00000105223:PLD3:chr19:+:40871459:40871492:40854675:40871624	0.36	0.1	0.54	-0.28125	1.7845	0/0	0/0	10/11	0.977777777778;0.823232324737;0.944444444444	PASS	-
ENSG00000126561:STAT5A:chr17:+:40443989:40444079:40442040:40447636	0.86	0.84	0.94	-0.0727864	2.13485	0/0	0/0	9/11	0.533333333333;0.63222222262;0.818518518739	LOW	-
ENSG00000075711:DLG1:chr3:-:196888510:196888609:196869639:196921295	0.42	0.27	0.56	-0.294627	2.06782	0/0	0/0	9/11	0.812962963846;0.837566138018;0.903703704145	PASS	-
ENSG00000158796:DEDD:chr1:-:161100604:161100633:161094316:161102340	0.96	0.92	1	0.129418	1.15641	0/0	0/0	8/11	0.955555555556;0.931034482759;0.914814815256	PASS	-
ENSG00000132849:PATJ:chr1:+:62299029:62299049:62293255:62299325	0.09	0.02	0.13	0.0921163	310.787	0/0	0/0	9/11	0.937037037479;0.925;0.944444444444	PASS	Only alternative junctions|chr1:62293256:62299029;chr1:62299050:62299325
ENSG00000049540:ELN:chr7:+:73474469:73474514:73474377:73477482	0.94	0.99	1	-0.0642388	169.526	0/0	0/0	9/11	1.0;0.905555555556;0.933333333333	PASS	-
ENSG00000146067:FAM193B:chr5:-:176963358:176963487:176952206:176964873	0.91	0.86	1	-0.0807747	7.9985	0/0	0/0	10/11	0.88233618281;0.862962963515;0.944444444444	PASS	-
ENSG00000180891:CUEDC1:chr17:-:55948646:55948730:55946554:55950023	0.92	0.94	0.99	-0.0558902	3.82547	0/0	0/0	9/11	0.988888888889;0.930555560759;0.988888888889	PASS	-
ENSG00000090554:FLT3LG:chr19:+:49982219:49982304:49979823:49989271	0.69	0.64	0.76	-0.209986	3.16996	0/0	0/0	10/11	0.955555555556;0.975919117647;0.782665703456	MID	-
ENSG00000131626:PPFIA1:chr11:+:70212046:70212073:70208594:70218320	0.13	0	0.18	0.12535	103.789	0/0	0/0	10/11	0.977777777778;0.914814814925;0.774074074957	MID	Only alternative junctions|chr11:70208595:70212046;chr11:70212074:70218320
ENSG00000189077:TMEM120A:chr7:-:75616855:75616920:75616746:75617035	0.75	0.67	0.84	-0.191763	4.41391	0/0	0/0	10/11	0.818518518739;0.70508567645;0.955555555556	MID	-
ENSG00000113360:DROSHA:chr5:-:31521229:31521322:31515326:31526185	0.75	0.74	0.84	-0.110278	1.81105	0/0	0/0	10/11	1.0;0.923712121374;0.944444444444	PASS	-
ENSG00000151287:TEX30:chr13:-:103419622:103419828:103418930:103420609	0.72	0.61	0.81	-0.145505	2.07305	0/0	0/0	11/11	0.800740741359;0.957407407628;0.759537038207	MID	-
ENSG00000251432:RP11-420A23.1:chr4:+:129391506:129391704:129391371:129402827	0.92	0.83	1	-0.0781113	17.143	0/0	0/0	9/11	0.940740740961;0.819497622156;0.877777777778	PASS	-
ENSG00000214021:TTLL3:chr3:+:9860238:9860604:9859443:9862229	0.82	0.74	0.96	-0.11599	2.68576	0/0	0/0	10/11	0.944444444444;0.440748678361;0.815016835452	LOW	-
ENSG00000213639:PPP1CB:chr2:+:29016728:29016863:29006844:29022064	0.93	0.89	0.98	-0.0703435	61.5974	0/0	0/0	11/11	0.966666666667;0.892592592703;0.876851852073	PASS	Only alternative junctions|chr2:29006845:29022064
ENSG00000110888:CAPRIN2:chr12:-:30873744:30873849:30872159:30876192	0.7	0.61	0.8	-0.147166	1.97698	0/0	0/0	9/11	0.916666666667;0.925925926036;0.940740740961	PASS	-
ENSG00000158856:DMTN:chr8:+:21938315:21938381:21938136:21938623	0.47	0.34	0.59	-0.0879655	1.19776	0/0	0/0	8/11	0.877777777778;0.891634708101;0.966666666667	PASS	-
ENSG00000154582:ELOC:chr8:-:74876721:74876860:74872053:74884104	0.89	0.88	1	-0.0930272	6.42614	0/0	0/0	9/11	0.753703704642;0.248296315905;0.368888890247	LOW	-
ENSG00000148634:HERC4:chr10:-:69718869:69718893:69716733:69726439	0.49	0.23	0.73	0.392508	5.20593	0/0	0/0	10/11	0.861111111111;0.958333333333;0.797037037876	MID	-
ENSG00000164620:RELL2:chr5:+:141018521:141018588:141018427:141019486	0.78	0.67	0.89	-0.204403	12.2334	0/0	0/0	10/11	0.962962963184;0.864769921374;1.0	PASS	-
ENSG00000198561:CTNND1:chr11:+:57558963:57559145:57529540:57561481	0.79	0.68	0.94	-0.186124	10.8346	0/0	0/0	11/11	0.761851853463;0.95;0.751621342285	MID	-
ENSG00000074054:CLASP1:chr2:-:122176197:122176305:122168545:122182714	0.07	0	0.13	0.0690764	27.1795	0/0	0/0	10/11	0.988888888889;0.994444444444;0.852871890138	PASS	-
ENSG00000122678:POLM:chr7:-:44116107:44116228:44114129:44118354	0.69	0.65	0.78	-0.141776	1.83416	0/0	0/0	8/11	0.713282274248;0.952777777778;0.796296297179	MID	-
ENSG00000143774:GUK1:chr1:+:228336071:228336240:228335400:228336365	0.81	0.75	0.88	-0.0741582	1.6362	0/0	0/0	11/11	0.877777777778;0.946296296517;0.966666666667	PASS	-
ENSG00000101654:RNMT:chr18:+:13730625:13730754:13726728:13731474	0.85	0.76	0.95	0.261539	1.44402	0/0	0/0	9/11	0.988888888889;0.870185185803;0.9	PASS	-
ENSG00000151690:MFSD6:chr2:+:191364557:191364582:191362445:191364740	0.15	0.07	0.25	0.152199	76.2521	0/0	0/0	9/11	0.985185185406;0.88133333385;0.874074074295	PASS	Only alternative junctions|chr2:191362446:191364557;chr2:191364583:191364740
ENSG00000170776:AKAP13:chr15:+:86205618:86205684:86199018:86207793	0.07	0.01	0.07	-0.263002	1.39346	0/0	0/0	9/11	0.916666666667;0.916351023045;0.955555555556	PASS	-
ENSG00000136111:TBC1D4:chr13:-:75915260:75915371:75911176:75915631	0.91	0.88	0.95	-0.0695559	3.8982	0/0	0/0	9/11	0.918518518739;0.86712962985;0.65688546569	MID	-
ENSG00000163879:DNALI1:chr1:+:38024927:38025097:38023349:38027157	0.8	0.61	0.95	-0.139229	3.22615	0/0	0/0	8/11	0.977777777778;0.994444444444;0.881481481923	PASS	-
ENSG00000197694:SPTAN1:chr9:+:131371929:131371944:131371563:131373992	0.65	0.49	0.9	0.329077	2.21963	0/0	0/0	8/11	0.988888888889;0.606535950365;0.966666666667	MID	-
ENSG00000102181:CD99L2:chrX:-:149996778:149998077:149984551:149999703	0.17	0.06	0.22	0.145488	6.84713	0/0	0/0	9/11	0.855555555556;0.605962969541;0.778434279414	MID	-
ENSG00000064933:PMS1:chr2:+:190728468:190728700:190719854:190738221	0.93	0.89	1	-0.0588136	4.72203	0/0	0/0	9/11	0.857407407628;0.854444445007;0.774814814991	MID	-
ENSG00000138964:PARVG:chr22:+:44579197:44579288:44569071:44581687	0.81	0.67	0.96	-0.178518	21.7888	0/0	0/0	11/11	0.844444444444;0.988888888889;0.944444444444	PASS	-
ENSG00000067365:METTL22:chr16:+:8738413:8738582:8736422:8739964	0.97	0.95	1	0.143942	1.17536	0/0	0/0	8/11	0.91629629665;0.980000000033;0.977777777778	PASS	-
ENSG00000128284:APOL3:chr22:-:36545093:36545233:36541647:36552891	0.91	0.9	1	-0.0769935	10.2788	0/0	0/0	10/11	0.762962963184;0.671296298173;0.639629632566	MID	-
ENSG00000173409:ARV1:chr1:+:231125855:231126009:231115025:231131505	0.92	0.88	1	-0.0609847	3.92313	0/0	0/0	8/11	0.907407407628;0.900925926036;0.924444444478	PASS	-
ENSG00000134769:DTNA:chr18:+:32464691:32464740:32462165:32470263	0.97	0.96	1	0.399755	1.7068	0/0	0/0	9/11	0.967521367553;0.948979591837;1.0	PASS	-
ENSG00000146282:RARS2:chr6:-:88258308:88258364:88255417:88265125	0.84	0.82	0.92	-0.0867745	2.16956	0/0	0/0	10/11	0.864629629917;0.902380952612;0.833333334658	PASS	-
ENSG00000134987:WDR36:chr5:+:110454710:110454818:110448852:110456193	0.94	0.91	0.97	-0.0547749	66.0718	0/0	0/0	11/11	0.988888888889;0.983333333333;0.937037037479	PASS	-
ENSG00000169031:COL4A3:chr2:+:228167753:228167826:228163528:228168574	0.91	0.85	0.97	-0.0838217	9.67099	0/0	0/0	8/11	0.925925926367;0.919377852793;0.944444444444	PASS	-
ENSG00000166747:AP1G1:chr16:-:71841917:71842053:71823385:71842407	0.55	0.44	0.62	-0.232195	2.04701	0/0	0/0	8/11	1.0;0.970370370481;0.907407407628	PASS	-
ENSG00000106415:GLCCI1:chr7:+:8124526:8124647:8110761:8125822	0.95	0.93	0.99	0.121171	1.14593	0/0	0/0	9/11	0.944444444444;0.930000000033;0.801851852073	PASS	-
ENSG00000115685:PPP1R7:chr2:+:242089673:242089962:242089123:242092890	0.92	0.87	1	-0.0712818	7.81119	0/0	0/0	10/11	1.0;0.950529100539;0.918518518739	PASS	-
ENSG00000167766:ZNF83:chr19:-:53119970:53120068:53118050:53122188	0.69	0.46	0.88	-0.166823	2.14691	0/0	0/0	10/11	0.0572141334001;0.00130661852218;0.607962963647	LOW	-
ENSG00000213995:NAXD:chr13:+:111274562:111274713:111267994:111286891	0.86	0.82	0.94	-0.108638	4.18411	0/0	0/0	11/11	1.0;0.930740740978;0.988888888889	PASS	-
ENSG00000005812:FBXL3:chr13:-:77595791:77595996:77592857:77600961	0.55	0.39	0.65	-0.168915	1.60066	0/0	0/0	10/11	0.924074074295;0.981481481592;0.825925926367	PASS	-
ENSG00000130702:LAMA5:chr20:-:60897324:60897505:60897224:60897713	0.94	0.98	1	-0.0542227	10.4508	0/0	0/0	8/11	0.92962962985;0.937037037147;0.932222222288	PASS	-
ENSG00000148396:SEC16A:chr9:-:139339503:139339563:139338352:139340096	0.16	0.05	0.17	-0.223067	1.42611	0/0	0/0	9/11	0.824074074295;1.0;0.875925926367	PASS	-
ENSG00000092841:MYL6:chr12:+:56553281:56553406:56552495:56553758	0.19	0.11	0.24	-0.131191	1.24571	0/0	0/0	10/11	0.903703704145;0.574444445802;0.191851855318	LOW	-
ENSG00000076928:ARHGEF1:chr19:+:42402094:42402262:42400555:42402590	0.1	0.01	0.06	-0.30125	1.53714	0/0	0/0	8/11	0.853042601896;0.983333333333;0.922222222222	PASS	-
ENSG00000003756:RBM5:chr3:+:50137964:50138038:50137484:50140515	0.79	0.66	0.93	0.290879	1.58959	0/0	0/0	8/11	0.887777778506;0.937922297297;1.0	PASS	-
ENSG00000182141:ZNF708:chr19:-:21489619:21489743:21477541:21492047	0.05	0.01	0.07	-0.123497	1.15013	0/0	0/0	9/11	0.0774758589764;0.00340750680404;0.132096325668	LOW	-
ENSG00000122545:SEPT7:chr7:+:35870962:35871106:35840880:35872407	0.57	0.45	0.7	-0.272846	2.68982	0/0	0/0	10/11	0.657037038936;0.761543211346;0.392592594359	LOW	-
ENSG00000163374:YY1AP1:chr1:-:155657861:155657992:155650247:155658720	0.93	0.96	1	-0.0603049	10.233	0/0	0/0	9/11	0.9;0.460740742087;0.514814817243	LOW	-
ENSG00000160783:PMF1:chr1:+:156190467:156190678:156182967:156195347	0.08	0.03	0.12	-0.280752	1.4361	0/0	0/0	9/11	1.0;0.00156248836499;0.988888888889	LOW	-
ENSG00000116001:TIA1:chr2:-:70456190:70456223:70454954:70456395	0.63	0.47	0.79	-0.21432	2.40338	0/0	0/0	8/11	0.890555555622;1.0;0.802910053813	PASS	-
ENSG00000105221:AKT2:chr19:-:40771165:40771258:40762961:40791087	0.66	0.55	0.74	-0.145969	1.76512	0/0	0/0	9/11	0.933333333333;0.924722222239;0.855555555556	PASS	-
ENSG00000172046:USP19:chr3:-:49154491:49154794:49154376:49154869	0.88	0.85	0.92	-0.066714	2.18594	0/0	0/0	9/11	0.974074074295;0.915185185439;0.988888888889	PASS	-
ENSG00000148700:ADD3:chr10:+:111892062:111892158:111890244:111893083	0.71	0.52	0.92	0.439959	2.64881	0/0	0/0	9/11	0.988888888889;0.938888888889;0.933333333333	PASS	-
ENSG00000061938:TNK2:chr3:-:195594039:195594129:195593887:195594231	0.82	0.77	0.88	-0.0831378	1.86721	0/0	0/0	9/11	0.977777777778;0.940740740961;0.940740740961	PASS	-
ENSG00000196074:SYCP2:chr20:-:58470491:58470652:58468648:58471483	0.81	0.72	0.89	-0.16706	8.19224	0/0	0/0	9/11	0.855555555556;0.896296296517;0.84148148232	PASS	Only alternative junctions|chr20:58468649:58471483
ENSG00000127603:MACF1:chr1:+:39893632:39893959:39893286:39894913	0.92	0.95	1	-0.0736767	24.4192	0/0	0/0	10/11	0.944444444444;0.898148148259;0.722222222553	MID	-
ENSG00000135127:BICDL1:chr12:+:120510314:120510533:120509605:120518690	0.77	0.72	0.83	-0.116364	2.05698	0/0	0/0	9/11	0.642422106158;0.961111111111;0.988888888889	MID	-
ENSG00000130731:METTL26:chr16:-:685517:685774:685340:686093	0.5	0.29	0.64	-0.321687	2.79482	0/0	0/0	11/11	1.0;0.953703703814;0.808333333333	PASS	-
ENSG00000135341:MAP3K7:chr6:-:91254270:91254351:91246120:91256976	0.78	0.7	0.92	0.549401	3.40965	0/0	0/0	10/11	0.966666666667;0.915171935235;0.849314893027	PASS	-
ENSG00000132199:ENOSF1:chr18:-:677742:677872:677444:678695	0.9	0.86	0.97	-0.087993	9.72967	0/0	0/0	8/11	0.918518518739;0.95925925937;0.961111111111	PASS	-
ENSG00000179818:PCBP1-AS1:chr2:-:70280862:70280924:70278437:70312678	0.18	0.12	0.22	-0.222935	1.37193	0/0	0/0	8/11	0.903703704145;0.943548387097;0.82296296325	PASS	-
ENSG00000126883:NUP214:chr9:+:134070619:134070681:134064518:134072602	0.87	0.84	0.96	-0.0990054	4.20067	0/0	0/0	9/11	0.903703703814;0.983870967742;1.0	PASS	-
ENSG00000138646:HERC5:chr4:+:89407265:89407379:89400658:89408219	0.94	0.87	1	-0.0612879	22.4675	0/0	0/0	11/11	0.944444444444;0.97333333335;0.785740741425	MID	-
ENSG00000110514:MADD:chr11:+:47330530:47330593:47330250:47330831	0.23	0.08	0.31	0.218534	26.2568	0/0	0/0	8/11	0.944444444444;0.952380952381;0.911111111111	PASS	Only alternative junctions|chr11:47330251:47330530;chr11:47330594:47330831
ENSG00000129219:PLD2:chr17:+:4711278:4711409:4711176:4711568	0.84	0.8	1	-0.127194	4.60771	0/0	0/0	8/11	0.862962963184;0.931481481592;1.0	PASS	-
ENSG00000197535:MYO5A:chr15:-:52630006:52630081:52628753:52632392	0.08	0	0.09	-0.461295	2.00354	0/0	0/0	10/11	0.952592592769;0.879930548668;0.905555555556	PASS	-
ENSG00000124104:SNX21:chr20:+:44468960:44469097:44463755:44469277	0.5	0.22	0.82	0.382138	4.21386	0/0	0/0	10/11	0.944444444444;0.953703703814;0.988888888889	PASS	-
ENSG00000106772:PRUNE2:chr9:-:79239938:79239974:79229516:79244107	0.05	0	0.07	-0.58913	2.62756	0/0	0/0	9/11	0.966666666667;0.986111111111;0.761657961955	MID	-
ENSG00000133315:MACROD1:chr11:-:63766309:63766344:63766159:63766426	0.81	0.7	0.91	-0.16621	9.4181	0/0	0/0	10/11	0.988888888889;0.814285714286;0.933333333333	PASS	-
ENSG00000166169:POLL:chr10:-:103343264:103343438:103342648:103346878	0.91	0.99	1	-0.0848461	19.2992	0/0	0/0	10/11	0.955555555556;0.908703704013;0.959259259701	PASS	-
ENSG00000205763:RP9P:chr7:-:32973425:32973508:32961042:32982481	0.8	0.71	0.87	-0.163725	5.23507	0/0	0/0	8/11	0.424444446464;0.268322273654;0.866666667991	LOW	-
ENSG00000163539:CLASP2:chr3:-:33600616:33600667:33592887:33600798	0.07	0	0.05	-0.237227	1.34678	0/0	0/0	8/11	0.955555555556;0.957516340064;0.809259259701	PASS	-
ENSG00000197776:KLHDC1:chr14:+:50176980:50177099:50175947:50190591	0.94	0.88	1	-0.0551	5510000	0/0	0/0	8/11	0.966666666667;0.911111111111;0.875925926367	PASS	-
ENSG00000050767:COL23A1:chr5:-:177673391:177673454:177673308:177674526	0.88	0.78	1	-0.112633	13.3953	0/0	0/0	9/11	0.757407408622;0.869708994788;0.988888888889	MID	-
ENSG00000050555:LAMC3:chr9:+:133951217:133951352:133948708:133954535	0.93	0.93	1	-0.0714082	3.57231e+06	0/0	0/0	8/11	0.911111111773;0.94444444461;0.956944444444	PASS	-
ENSG00000147140:NONO:chrX:+:70504833:70504947:70503571:70510478	0.22	0.13	0.32	0.105927	1.92865	0/0	0/0	8/11	0.733333333333;0.916666666998;0.427037039068	LOW	-
ENSG00000183087:GAS6:chr13:-:114549499:114549562:114542823:114566547	0.88	0.83	0.92	-0.0659158	2.19991	0/0	0/0	9/11	0.944444444444;0.981481481639;0.988888888889	PASS	-
ENSG00000220804:LINC01881:chr2:+:243056789:243056892:243037178:243061115	0.84	0.79	0.96	-0.12469	4.37394	0/0	0/0	9/11	0.481481482585;0.228162139639;0.24777777791	LOW	-
ENSG00000134759:ELP2:chr18:+:33718757:33718835:33718389:33721099	0.88	0.82	0.99	-0.0871907	3.62657	0/0	0/0	8/11	0.937037037479;0.835489665851;0.896296296517	PASS	-
ENSG00000143797:MBOAT2:chr2:-:9002400:9002452:9000894:9002719	0.03	0.01	0.04	-0.132773	1.1585	0/0	0/0	11/11	1.0;0.762820513776;0.479385884189	LOW	-
ENSG00000075711:DLG1:chr3:-:196803456:196803556:196802741:196807921	0.25	0.14	0.26	-0.378725	2.07062	0/0	0/0	10/11	0.937037037479;0.637037037479;0.955555555556	MID	-
ENSG00000008441:NFIX:chr19:+:13189426:13189549:13186485:13192493	0.89	0.85	0.97	0.157518	1.27801	0/0	0/0	8/11	0.979166666667;0.907407407959;0.916666666667	PASS	-
ENSG00000186866:POFUT2:chr21:-:46685936:46686142:46685550:46687504	0.37	0.2	0.49	-0.198988	1.46736	0/0	0/0	8/11	1.0;0.988888888889;0.903703704807	PASS	-
ENSG00000169220:RGS14:chr5:+:176798475:176798590:176798397:176798873	0.93	0.88	1	0.0910703	1.1092	0/0	0/0	8/11	0.940740740961;0.953703703814;0.955555555556	PASS	-
ENSG00000138964:PARVG:chr22:+:44577621:44577797:44569071:44579197	0.62	0.41	0.94	-0.327316	6.71872	0/0	0/0	10/11	0.844444444444;0.918518518574;0.988888888889	PASS	-
ENSG00000167555:ZNF528:chr19:+:52918191:52918292:52909896:52918376	0.24	0.12	0.27	-0.361125	1.90575	0/0	0/0	8/11	0.300925927526;0.65305555794;0.590740742286	LOW	-
ENSG00000100209:HSCB:chr22:+:29139869:29139966:29138319:29147228	0.85	0.79	0.91	0.159244	1.2327	0/0	0/0	8/11	1.0;0.983333333333;0.851595441914	PASS	-
ENSG00000196295:AC005154.6:chr7:-:30618621:30618744:30616326:30618846	0.63	0.41	0.81	-0.252773	3.12891	0/0	0/0	11/11	0.0679376088911;0.454664226497;0.0058325705015	LOW	-
ENSG00000169738:DCXR:chr17:-:79995325:79995423:79994889:79995506	0.9	0.82	1	-0.0663321	2.82454	0/0	0/0	8/11	0.977777777778;0.994444444444;0.977777777778	PASS	-
ENSG00000100483:VCPKMT:chr14:-:50579332:50579437:50576431:50582556	0.92	0.88	0.99	-0.0796168	16.7662	0/0	0/0	11/11	0.687037038141;0.502222224077;0.655598291092	LOW	-
ENSG00000058673:ZC3H11A:chr1:+:203765420:203765729:203764922:203770702	0.42	0.29	0.56	0.156444	1.60876	0/0	0/0	10/11	0.911111112436;0.482777784765;0.405555564165	LOW	-
ENSG00000182552:RWDD4:chr4:-:184572370:184572476:184572284:184580081	0.89	0.84	0.96	-0.0629258	2.45958	0/0	0/0	9/11	0.442592595683;0.442407412993;0.611111116409	LOW	-
ENSG00000171130:ATP6V0E2:chr7:+:149575766:149575835:149572734:149576423	0.89	0.91	0.99	-0.0803024	4.17058	0/0	0/0	10/11	1.0;0.985507246377;0.944444444444	PASS	-
ENSG00000144741:SLC25A26:chr3:+:66396787:66396832:66313803:66419901	0.81	0.74	0.94	-0.129875	3.09393	0/0	0/0	9/11	0.909259259701;0.92962962985;0.944444444444	PASS	-
ENSG00000152061:RABGAP1L:chr1:+:174846529:174846743:174781098:174926593	0.44	0.24	0.62	0.343806	4.4172	0/0	0/0	11/11	0.822222222884;0.937037037147;0.721894587576	MID	-
ENSG00000134186:PRPF38B:chr1:+:109236211:109236264:109235489:109238323	0.11	0.06	0.16	-0.0884912	1.11007	0/0	0/0	8/11	0.966666666667;0.981132075472;0.822222222884	PASS	-
ENSG00000114956:DGUOK:chr2:+:74177711:74177859:74154179:74184251	0.83	0.75	0.93	-0.106978	2.84073	0/0	0/0	11/11	0.955555555556;0.925462963184;0.834928776572	PASS	-
ENSG00000132199:ENOSF1:chr18:-:697239:697355:694334:706469	0.77	0.7	0.87	-0.0995542	1.79251	0/0	0/0	8/11	0.933333333333;0.915740740961;0.933333333333	PASS	-
ENSG00000122557:HERPUD2:chr7:-:35712810:35712888:35707198:35733793	0.78	0.71	0.88	-0.127051	2.34019	0/0	0/0	9/11	0.933333333333;0.944604700957;0.760714286607	MID	-
ENSG00000131375:CAPN7:chr3:+:15282959:15283095:15282360:15283684	0.84	0.79	0.88	0.282637	1.50648	0/0	0/0	11/11	0.903703704145;0.955555555556;0.985185185406	PASS	-
ENSG00000137817:PARP6:chr15:-:72541585:72541655:72535040:72542360	0.47	0.28	0.68	0.405012	6.95899	0/0	0/0	10/11	0.966666666667;0.973437505109;0.932222222288	PASS	-
ENSG00000135390:ATP5G2:chr12:-:54067479:54067596:54066429:54069959	0.06	0.03	0.09	-0.179808	1.23746	0/0	0/0	11/11	0.940740740961;0.000126903657979;0.627777781089	LOW	-
ENSG00000178809:TRIM73:chr7:+:75028391:75028616:75024777:75032927	0.52	0.44	0.64	-0.446671	12.7469	0/0	0/0	10/11	0.427777781751;0.329629639122;0.287936514823	LOW	-
ENSG00000107897:ACBD5:chr10:-:27512135:27512168:27508786:27512266	0.42	0.29	0.57	0.308255	3.86016	0/0	0/0	10/11	0.955555555556;0.935606060606;0.974074074295	PASS	-
ENSG00000121858:TNFSF10:chr3:-:172229406:172229449:172227111:172232650	0.88	0.83	0.95	-0.0627602	2.10767	0/0	0/0	8/11	1.0;0.846899225268;0.612592593829	MID	-
ENSG00000134072:CAMK1:chr3:-:9802339:9802452:9801434:9803144	0.87	0.81	0.93	-0.108749	5.65769	0/0	0/0	10/11	0.618518518739;0.873148149583;0.911111111111	MID	-
ENSG00000066322:ELOVL1:chr1:-:43831938:43832087:43831294:43833156	0.26	0.22	0.35	-0.342407	1.85818	0/0	0/0	9/11	0.918518518739;0.721296297262;0.911111111111	MID	-
ENSG00000101605:MYOM1:chr18:-:3085042:3085130:3084025:3086035	0.83	0.75	0.92	-0.123879	3.97013	0/0	0/0	8/11	0.922222222222;0.921283138069;0.881481481923	PASS	-
ENSG00000143393:PI4KB:chr1:-:151297220:151297393:151288985:151298647	0.5	0.37	0.59	0.234596	1.88686	0/0	0/0	8/11	0.833333333333;0.967037037181;0.877777777778	PASS	-
ENSG00000243696:RP5-966M1.6:chr3:-:52865423:52865494:52864686:52867129	0.74	0.52	0.97	0.296198	1.67487	0/0	0/0	10/11	0.962962963184;0.90434271349;0.9	PASS	-
ENSG00000214022:REPIN1:chr7:+:150067848:150067973:150065407:150068316	0.86	0.79	1	-0.120795	9.22287	0/0	0/0	10/11	1.0;0.885185185406;0.900000000662	PASS	-
ENSG00000148396:SEC16A:chr9:-:139340096:139340171:139338352:139341306	0.65	0.55	0.77	-0.193447	2.29332	0/0	0/0	10/11	0.951851852073;0.892847224871;0.875925926367	PASS	-
ENSG00000132199:ENOSF1:chr18:-:677344:677444:675402:678695	0.71	0.45	0.92	-0.157191	2.17128	0/0	0/0	9/11	0.918518518739;0.937962963184;0.951851852073	PASS	-
ENSG00000137073:UBAP2:chr9:-:33963723:33963789:33960876:33971648	0.89	0.83	0.99	-0.0853223	4.6547	0/0	0/0	11/11	0.977777777778;0.916619630474;0.894444444444	PASS	-
ENSG00000161791:FMNL3:chr12:-:50052224:50052377:50050973:50055748	0.76	0.63	0.86	0.338829	1.79762	0/0	0/0	8/11	0.922222222222;0.988888888889;0.988888888889	PASS	-
ENSG00000185917:SETD4:chr21:-:37429681:37429775:37429502:37431113	0.15	0.09	0.17	-0.186195	1.27972	0/0	0/0	9/11	1.0;0.0121554047092;0.922222222222	LOW	-
ENSG00000168575:SLC20A2:chr8:-:42328584:42328719:42323435:42329619	0.14	0.07	0.2	0.072614	2.14807	0/0	0/0	8/11	0.988888888889;0.95;0.922222222884	PASS	-
ENSG00000250903:GMDS-AS1:chr6:+:2263834:2263918:2249160:2283732	0.85	0.78	0.97	-0.115919	4.65901	0/0	0/0	9/11	1.0;0.446091897431;0.711269842295	LOW	-
ENSG00000074755:ZZEF1:chr17:-:3959509:3959639:3957489:3961287	0.84	0.76	0.91	-0.0829198	2.01886	0/0	0/0	11/11	0.918518518739;0.90925925937;0.966666666667	PASS	-
ENSG00000131435:PDLIM4:chr5:+:131602156:131602238:131593520:131606607	0.92	0.9	1	-0.0638507	4.16888	0/0	0/0	9/11	0.94814814859;0.930945127476;0.988888888889	PASS	-
ENSG00000169398:PTK2:chr8:-:141779673:141779691:141774389:141799572	0.37	0.25	0.52	0.344378	15.6405	0/0	0/0	10/11	1.0;1.0;0.881481481923	PASS	Other combination|chr8:141779692:141799572
ENSG00000134291:TMEM106C:chr12:+:48359871:48359955:48359128:48360465	0.9	0.92	1	-0.0823682	7.68981	0/0	0/0	8/11	0.955555555887;0.974144345238;0.772063492487	MID	-
ENSG00000138777:PPA2:chr4:-:106377837:106377902:106320321:106395050	0.82	0.76	0.88	-0.163173	9.91519	0/0	0/0	10/11	0.922222222222;0.769566387397;0.705812290445	MID	-
ENSG00000119397:CNTRL:chr9:+:123933685:123933826:123932094:123935520	0.66	0.53	0.79	-0.139557	1.68825	0/0	0/0	9/11	0.944444444444;0.949074074295;0.712962964508	MID	-
ENSG00000196141:SPATS2L:chr2:+:201242863:201243094:201194203:201253945	0.09	0.01	0.16	0.0793114	8.65907	0/0	0/0	11/11	0.966666666667;0.952057613391;0.955555555556	PASS	-
ENSG00000225484:NUTM2B-AS1:chr10:-:81565794:81565878:81564283:81574368	0.91	0.87	1	-0.0707345	4.07881	0/0	0/0	11/11	0.193333336711;0.319298340806;0.292592599657	LOW	-
ENSG00000104529:EEF1D:chr8:-:144672777:144672908:144672251:144674816	0.1	0.02	0.06	-0.476038	2.1353	0/0	0/0	10/11	0.751851852735;0.0421477486558;0.918518518739	LOW	-
ENSG00000280670:CCDC163:chr1:-:45962227:45962295:45961217:45965016	0.87	0.79	0.97	-0.109491	6.39628	0/0	0/0	8/11	0.455185188187;0.79820769587;0.962962963184	LOW	-
ENSG00000023191:RNH1:chr11:-:504823:504996:502181:507112	0.39	0.29	0.45	0.084678	1.28054	0/0	0/0	8/11	1.0;0.942592592703;0.833333334658	PASS	-
ENSG00000133983:COX16:chr14:-:70809374:70809446:70795953:70826235	0.79	0.65	0.88	-0.123869	2.40475	0/0	0/0	11/11	0.733333333333;0.750815189547;0.641506735649	MID	-
ENSG00000106608:URGCP:chr7:-:43927388:43927410:43927084:43965730	0.79	0.69	0.93	-0.155695	3.99767	0/0	0/0	9/11	0.935185185406;0.590086997571;0.792592593696	LOW	-
ENSG00000007341:ST7L:chr1:-:113134146:113134225:113125094:113140592	0.9	0.81	1	-0.0798808	5.13778	0/0	0/0	8/11	0.903703704145;0.553810650789;0.81902116446	LOW	-
ENSG00000058453:CROCC:chr1:+:17277447:17277617:17273486:17279796	0.69	0.57	0.77	-0.252845	5.22331	0/0	0/0	9/11	0.408888892333;0.430462968184;0.286410262601	LOW	-
ENSG00000119487:MAPKAP1:chr9:-:128268588:128268696:128246862:128305337	0.54	0.45	0.64	-0.189724	1.70472	0/0	0/0	11/11	0.885185185406;0.922222222222;0.962962963184	PASS	-
ENSG00000138002:IFT172:chr2:-:27706155:27706243:27704127:27706446	0.89	0.87	1	-0.0849231	4.52889	0/0	0/0	9/11	0.934074074361;0.927780930292;0.977777777778	PASS	-
ENSG00000100109:TFIP11:chr22:-:26907084:26907161:26906668:26908064	0.11	0.07	0.14	-0.139514	1.18502	0/0	0/0	9/11	1.0;0.05459804002;0.85925925937	LOW	-
ENSG00000017260:ATP2C1:chr3:+:130613574:130613619:130613181:130649259	0.54	0.3	0.79	-0.233415	2.18267	0/0	0/0	8/11	0.933333333333;0.985185185406;0.851851852073	PASS	-
ENSG00000079150:FKBP7:chr2:-:179341788:179341940:179337869:179343005	0.9	0.84	0.98	-0.0795639	5.63298	0/0	0/0	8/11	0.911111111111;0.966666666667;0.794074074427	MID	-
ENSG00000163374:YY1AP1:chr1:-:155650172:155650247:155649303:155657861	0.67	0.56	0.79	-0.163564	1.98934	0/0	0/0	10/11	0.428888891141;0.568680549463;0.487962963184	LOW	-
ENSG00000142192:APP:chr21:-:27369674:27369731:27354790:27372329	0.35	0.21	0.49	-0.205873	1.46775	0/0	0/0	9/11	1.0;0.982456140351;0.955555555556	PASS	-
ENSG00000095637:SORBS1:chr10:-:97131082:97131184:97127456:97135729	0.68	0.35	1	0.617742	11.2042	0/0	0/0	8/11	0.801851852073;0.961111111111;0.974074074295	PASS	-
ENSG00000036257:CUL3:chr2:-:225422375:225422573:225400358:225449660	0.9	0.87	0.94	-0.0610359	2.52309	0/0	0/0	10/11	1.0;0.927777777943;0.951851852073	PASS	-
ENSG00000198856:OSTC:chr4:+:109584388:109584462:109576813:109588402	0.06	0.04	0.05	-0.326049	1.5296	0/0	0/0	10/11	0.465185186101;0.000353975964842;0.162222224474	LOW	-
ENSG00000073921:PICALM:chr11:-:85685750:85685855:85670103:85692171	0.86	0.77	0.96	-0.114492	5.49842	0/0	0/0	11/11	1.0;0.921296296351;0.74629629751	MID	-
ENSG00000117114:ADGRL2:chr1:+:82452972:82453025:82452713:82456074	0.21	0.05	0.22	-0.77135	51.4518	0/0	0/0	9/11	0.977777777778;0.952830188679;0.683333333996	MID	-
ENSG00000182985:CADM1:chr11:-:115061607:115061661:115049495:115069125	0.08	0.03	0.11	-0.352425	1.61604	0/0	0/0	8/11	0.922222222884;1.0;0.962962963184	PASS	-
ENSG00000163939:PBRM1:chr3:-:52592264:52592429:52584833:52595782	0.81	0.71	0.87	0.480972	2.44819	0/0	0/0	10/11	0.903703704145;0.90694444461;0.966666666667	PASS	-
ENSG00000197381:ADARB1:chr21:+:46540708:46540874:46494708:46548316	0.38	0.27	0.54	0.289444	4.21343	0/0	0/0	9/11	0.948148148259;0.81108465679;0.92962962985	PASS	-
ENSG00000188807:TMEM201:chr1:+:9671072:9671131:9670863:9671810	0.09	0.05	0.11	-0.139604	1.18196	0/0	0/0	11/11	0.988888888889;0.932203389831;0.966666666667	PASS	-
ENSG00000162591:MEGF6:chr1:-:3413551:3413683:3413347:3413796	0.44	0.32	0.53	-0.203518	1.56802	0/0	0/0	10/11	0.845185186466;0.912037037479;0.988888888889	PASS	-
ENSG00000143537:ADAM15:chr1:+:155034379:155034593:155034122:155034720	0.67	0.54	0.78	-0.208471	2.76811	0/0	0/0	9/11	0.812962963846;0.95925925937;0.85740740829	PASS	-
ENSG00000176046:NUPR1:chr16:-:28549846:28549975:28549530:28550116	0.05	0.02	0.07	-0.222949	1.3055	0/0	0/0	9/11	0.922222222222;0.217982608703;0.823418803679	LOW	-
ENSG00000067141:NEO1:chr15:+:73567032:73567065:73566346:73570471	0.28	0.13	0.4	0.21627	4.46159	0/0	0/0	10/11	0.92962962985;0.984848484848;0.966666666667	PASS	-
ENSG00000187609:EXD3:chr9:-:140246517:140246653:140245980:140247071	0.88	0.86	0.98	-0.0633858	2.10439	0/0	0/0	8/11	0.944444444444;0.931481481592;0.977777777778	PASS	-
ENSG00000198561:CTNND1:chr11:+:57558963:57559145:57529591:57561481	0.52	0.37	0.72	-0.419699	8.32977	0/0	0/0	8/11	0.966666666667;0.95;0.751621342285	MID	-
ENSG00000177192:PUS1:chr12:+:132414279:132414341:132413925:132414451	0.6	0.49	0.57	-0.271711	3.07132	0/0	0/0	11/11	0.892592593034;0.987903225806;0.892592593034	PASS	-
ENSG00000085465:OVGP1:chr1:-:111966164:111966330:111965673:111968004	0.93	0.93	1	-0.0691803	31.9946	0/0	0/0	8/11	0.918518518739;0.95925925937;0.874074074957	PASS	-
ENSG00000074582:BCS1L:chr2:+:219524759:219524889:219524466:219526128	0.8	0.64	1	0.309874	1.63998	0/0	0/0	8/11	0.977777777778;0.988888888889;1.0	PASS	-
ENSG00000100503:NIN:chr14:-:51223209:51225348:51221585:51226574	0.21	0.05	0.25	-0.54032	3.1724	0/0	0/0	11/11	0.752592593431;0.717407408439;0.383790192753	LOW	-
ENSG00000149743:TRPT1:chr11:-:63991571:63991634:63991439:63991756	0.84	0.75	0.95	-0.123464	4.11119	0/0	0/0	11/11	0.966666666667;0.941798941957;0.966666666667	PASS	-
ENSG00000145868:FBXO38:chr5:+:147806775:147807285:147805264:147812986	0.72	0.65	0.83	-0.166542	2.49516	0/0	0/0	8/11	0.91003256018;0.988888888889;1.0	PASS	-
ENSG00000006634:DBF4:chr7:+:87533606:87533731:87530193:87536502	0.92	0.87	1	-0.06797	8.18922	0/0	0/0	10/11	0.56259259416;0.854398148921;0.448148150576	LOW	-
ENSG00000186132:C2orf76:chr2:-:120078729:120078780:120075079:120097402	0.74	0.54	0.96	-0.157732	2.49484	0/0	0/0	8/11	0.940740740961;0.898692810652;0.798148149252	MID	-
ENSG00000072756:TRNT1:chr3:+:3182193:3182332:3179137:3186267	0.9	0.8	1	-0.0723772	3.5691	0/0	0/0	10/11	0.862962963846;0.86388888922;0.644431865546	MID	-
ENSG00000139687:RB1:chr13:+:48951053:48951170:48947628:49027128	0.95	0.93	1	-0.053006	110.777	0/0	0/0	8/11	0.946296296517;0.903703704145;0.912962963184	PASS	-
ENSG00000145362:ANK2:chr4:+:114253127:114253226:114251626:114254209	0.19	0.09	0.31	0.191008	260.321	0/0	0/0	8/11	0.988888888889;0.966666666832;0.911111111111	PASS	Other combination|chr4:114251627:114253127
ENSG00000132953:XPO4:chr13:-:21437107:21437262:21436997:21442734	0.17	0.1	0.19	-0.202047	1.32388	0/0	0/0	9/11	0.911111111111;0.894707977399;0.940740740961	PASS	-
ENSG00000184939:ZFP90:chr16:+:68573660:68573728:68567758:68591900	0.68	0.64	0.76	-0.197978	2.63563	0/0	0/0	8/11	0.688703704543;0.953783697942;0.393494100082	LOW	-
ENSG00000185122:HSF1:chr8:+:145536313:145536397:145535930:145537196	0.08	0.02	0.13	-0.0766586	1.0909	0/0	0/0	8/11	0.988888888889;0.869083858672;0.966666666667	PASS	-
ENSG00000175203:DCTN2:chr12:-:57935146:57935155:57932307:57939810	0.21	0.06	0.37	0.209908	53.3999	0/0	0/0	11/11	0.966666666667;1.0;0.911111111773	PASS	Only alternative junctions|chr12:57932308:57935146;chr12:57935156:57939810
ENSG00000077782:FGFR1:chr8:-:38286764:38286908:38285953:38314873	0.21	0.05	0.22	0.187138	8.66293	0/0	0/0	8/11	0.922222222222;0.942592592703;0.676373407351	MID	-
ENSG00000188313:PLSCR1:chr3:-:146254326:146254352:146251337:146262253	0.87	0.83	0.93	-0.106823	5.02	0/0	0/0	11/11	1.0;0.62605164261;0.955555555556	MID	-
ENSG00000198707:CEP290:chr12:-:88484504:88484616:88483264:88490664	0.93	0.86	1	-0.0649914	35.5583	0/0	0/0	8/11	0.807407408953;0.912962963515;0.832407408622	PASS	-
ENSG00000100865:CINP:chr14:-:102816255:102816385:102810726:102822104	0.94	0.97	1	-0.0520118	16.6526	0/0	0/0	9/11	0.911111111111;0.925925926036;0.931481481923	PASS	-
ENSG00000081803:CADPS2:chr7:-:122120905:122120914:122114571:122130134	0.47	0.18	0.69	0.46743	375.24	0/0	0/0	9/11	0.874074074295;0.944444444444;0.988888888889	PASS	Only alternative junctions|chr7:122114572:122120905;chr7:122120915:122130134
ENSG00000138756:BMP2K:chr4:+:79808327:79808438:79800045:79831763	0.6	0.54	0.71	-0.154427	1.63012	0/0	0/0	9/11	0.890277777778;0.807717653323;0.883333333333	PASS	-
ENSG00000108395:TRIM37:chr17:-:57078958:57079075:57076820:57089688	0.82	0.76	0.89	-0.101412	2.26344	0/0	0/0	8/11	0.933333333333;0.962962963184;0.785110070163	MID	-
ENSG00000105639:JAK3:chr19:-:17950285:17950472:17949199:17951038	0.93	0.94	1	-0.0661639	31.3723	0/0	0/0	8/11	0.898888888955;0.915740740961;0.955555555556	PASS	-
ENSG00000175061:LRRC75A-AS1:chr17:+:16342894:16343017:16342728:16343498	0.24	0.16	0.29	0.106463	1.77231	0/0	0/0	9/11	0.940740741624;0.983333333333;0.955555555556	PASS	-
ENSG00000136811:ODF2:chr9:+:131219476:131219716:131217507:131221845	0.31	0.22	0.31	-0.692168	6.92168e+07	0/0	0/0	11/11	1.0;0.977777777943;1.0	PASS	Only alternative junctions|chr9:131217508:131221845
ENSG00000171757:LRRC34:chr3:-:169514001:169514157:169513399:169514532	0.74	0.68	0.8	-0.25377	1.30328e+07	0/0	0/0	10/11	0.774074074295;0.685185185903;0.896296296517	MID	-
ENSG00000106976:DNM1:chr9:+:131010202:131010214:131009765:131010861	0.44	0.34	0.55	-0.518386	14.7271	0/0	0/0	11/11	0.807407407628;0.472222223878;0.151096868515	LOW	Only alternative junctions|chr9:131009766:131010861
ENSG00000188419:CHM:chrX:-:85133969:85134068:85128217:85149192	0.89	0.75	1	-0.0902664	6.65022	0/0	0/0	11/11	0.814814815256;0.765828246913;0.596481483181	LOW	-
ENSG00000114770:ABCC5:chr3:-:183703091:183703166:183702682:183705557	0.76	0.67	0.84	-0.173905	3.67731	0/0	0/0	10/11	0.966666666667;0.961458333333;0.8525925931	PASS	-
ENSG00000110172:CHORDC1:chr11:-:89939915:89939978:89939440:89943703	0.09	0.05	0.11	-0.21138	1.30375	0/0	0/0	8/11	0.259259263012;0.931216931532;0.499857551356	LOW	-
ENSG00000153048:CARHSP1:chr16:-:8953961:8954166:8953192:8962388	0.3	0.21	0.37	-0.432522	2.65521	0/0	0/0	10/11	0.944444444444;0.988888888889;0.718148149384	MID	-
ENSG00000102897:LYRM1:chr16:+:20911619:20911857:20911326:20926877	0.91	0.95	1	-0.0870909	32.8769	0/0	0/0	8/11	0.851851852073;0.711188893558;1.0	MID	-
ENSG00000064489:BORCS8-MEF2B:chr19:-:19291494:19291570:19261573:19293381	0.87	0.79	0.96	-0.0937623	3.98462	0/0	0/0	8/11	0.496296296517;0.888432025909;0.883333333996	LOW	-
ENSG00000185880:TRIM69:chr15:+:45051945:45052070:45051860:45059428	0.74	0.73	0.78	-0.189176	3.55365	0/0	0/0	9/11	0.887777777844;0.937037037147;0.977777777778	PASS	-
ENSG00000132122:SPATA6:chr1:-:48877135:48877276:48869554:48917223	0.83	0.78	0.92	-0.117509	3.24878	0/0	0/0	8/11	0.966666666667;0.899444444809;0.87296296325	PASS	-
ENSG00000148341:SH3GLB2:chr9:-:131774514:131774577:131772972:131776689	0.89	0.84	0.98	-0.102823	37.6316	0/0	0/0	10/11	0.959259259701;0.992063492063;0.977777777778	PASS	Only alternative junctions|chr9:131772973:131776689
ENSG00000174628:IQCK:chr16:+:19775356:19775434:19745149:19800159	0.69	0.57	0.75	-0.188128	2.5105	0/0	0/0	9/11	0.962962963184;0.897302350937;0.900000000662	PASS	-
ENSG00000071462:WBSCR22:chr7:+:73098096:73098134:73098003:73106925	0.9	0.91	1	-0.0872792	10.0443	0/0	0/0	11/11	0.988888888889;1.0;0.9	PASS	-
ENSG00000167555:ZNF528:chr19:+:52918191:52918292:52917621:52918376	0.44	0.31	0.67	-0.216525	1.62891	0/0	0/0	8/11	0.279668911795;0.65305555794;0.590740742286	LOW	-
ENSG00000248049:UBA6-AS1:chr4:+:68586139:68586769:68567202:68594257	0.5	0.25	0.73	-0.207552	1.71329	0/0	0/0	8/11	0.918518518739;0.91055555592;0.922222222222	PASS	-
ENSG00000109762:SNX25:chr4:+:186272598:186272763:186267804:186278824	0.86	0.73	1	-0.123775	6.88157	0/0	0/0	9/11	0.848148149252;0.935185185406;0.988888888889	PASS	-
ENSG00000007541:PIGQ:chr16:+:631198:631341:630972:632882	0.08	0.05	0.09	-0.189669	1.25803	0/0	0/0	11/11	1.0;0.865555556118;0.960000000066	PASS	-
ENSG00000128891:C15orf57:chr15:-:40845793:40846326:40824501:40849414	0.84	0.77	0.95	-0.0945442	2.45918	0/0	0/0	9/11	0.988888888889;0.846296296848;0.892592593034	PASS	-
ENSG00000095794:CREM:chr10:+:35477127:35477316:35416121:35495822	0.22	0.15	0.26	-0.301782	1.63075	0/0	0/0	8/11	1.0;0.917592592703;1.0	PASS	-
ENSG00000181038:METTL23:chr17:+:74725771:74725876:74722961:74729059	0.79	0.72	0.93	-0.111341	2.09281	0/0	0/0	9/11	1.0;0.944444444444;0.925925926367	PASS	-
ENSG00000266967:AARSD1:chr17:-:41107858:41107989:41107384:41108420	0.94	0.9	1	-0.0621043	70.3387	0/0	0/0	9/11	0.855555555556;0.616851854159;0.944444444444	MID	-
ENSG00000265681:RPL17:chr18:-:47018105:47018203:47017954:47018627	0.24	0.18	0.31	-0.177631	1.30732	0/0	0/0	8/11	0.988888888889;0.935185185406;0.464500222769	LOW	-
ENSG00000047932:GOPC:chr6:-:117898610:117898634:117896515:117900062	0.44	0.15	0.62	0.373258	6.25487	0/0	0/0	8/11	0.922222222222;0.854166666667;0.516892835349	LOW	-
ENSG00000159214:CCDC24:chr1:+:44458194:44458311:44458059:44459475	0.92	0.9	0.97	-0.0665778	6.01826	0/0	0/0	10/11	0.790740740961;0.927777778109;0.955555555556	MID	-
ENSG00000110931:CAMKK2:chr12:-:121711858:121712388:121708748:121734440	0.92	0.9	1	-0.0620872	5.7075	0/0	0/0	10/11	0.424304678664;0.994444444444;0.944444444444	LOW	-
ENSG00000081692:JMJD4:chr1:-:227920629:227920728:227920377:227921114	0.88	0.81	0.99	-0.0815211	2.97602	0/0	0/0	8/11	0.977777777778;0.931481481592;0.72962962985	MID	-
ENSG00000119950:MXI1:chr10:+:112004585:112004631:111988079:112038937	0.73	0.64	0.84	-0.150015	2.27573	0/0	0/0	9/11	0.885925926103;0.95652173913;0.977777777778	PASS	-
ENSG00000187266:EPOR:chr19:-:11493522:11493625:11492781:11493772	0.45	0.31	0.55	-0.240801	1.79056	0/0	0/0	10/11	0.911111111111;1.0;1.0	PASS	-
ENSG00000119778:ATAD2B:chr2:-:24050667:24050730:24046439:24051718	0.19	0.08	0.33	-0.177997	1.28112	0/0	0/0	8/11	0.911111111111;0.989417989576;0.988888888889	PASS	-
ENSG00000085978:ATG16L1:chr2:+:234182366:234182423:234181698:234183321	0.21	0.15	0.26	-0.334147	1.73329	0/0	0/0	11/11	1.0;0.956140350877;0.768518519402	MID	-
ENSG00000119844:AFTPH:chr2:+:64808323:64808407:64806680:64812555	0.25	0.15	0.34	0.179577	3.41194	0/0	0/0	9/11	1.0;0.901376486534;0.977777777778	PASS	-
ENSG00000118369:USP35:chr11:+:77907281:77907964:77900203:77908981	0.92	0.85	1	-0.0604335	3.72635	0/0	0/0	9/11	0.866666666667;1.0;0.918518518739	PASS	-
ENSG00000257103:LSM14A:chr19:+:34717312:34717369:34712643:34718269	0.26	0.16	0.33	-0.176675	1.31501	0/0	0/0	11/11	0.844444444444;0.787478165734;0.329629639122	LOW	-
ENSG00000173926:MARCH3:chr5:-:126250621:126250826:126214086:126253675	0.85	0.8	0.89	-0.101492	3.10775	0/0	0/0	11/11	1.0;0.970370370481;0.95	PASS	-
ENSG00000174775:HRAS:chr11:-:533276:533358:532755:533452	0.23	0.19	0.27	-0.127229	1.23232	0/0	0/0	9/11	0.977777777778;0.882885091188;0.962962963184	PASS	-
ENSG00000008838:MED24:chr17:-:38191168:38191225:38189709:38191369	0.45	0.26	0.6	0.300567	3.02468	0/0	0/0	11/11	0.85;0.935672514794;0.863622303804	PASS	-
ENSG00000124181:PLCG1:chr20:+:39791597:39791632:39791365:39792017	0.95	0.93	1	-0.0520354	102.11	0/0	0/0	8/11	1.0;0.880952381236;0.966666666667	PASS	-
ENSG00000151914:DST:chr6:-:56394245:56394572:56393723:56394771	0.86	0.75	0.98	-0.137228	19.5999	0/0	0/0	9/11	1.0;0.922222222553;0.877777777778	PASS	-
ENSG00000130749:ZC3H4:chr19:-:47614151:47614213:47597865:47615404	0.05	0	0.09	-0.157511	1.20002	0/0	0/0	8/11	0.74837448688;0.881720430909;0.818518519402	MID	-
ENSG00000151657:KIN:chr10:-:7817713:7817762:7816854:7820800	0.92	0.87	1	-0.0604936	4.05492	0/0	0/0	10/11	0.815555556284;0.783973589863;0.92962962985	MID	-
ENSG00000132950:ZMYM5:chr13:-:20412839:20413125:20409829:20425494	0.69	0.58	0.83	-0.129603	1.71448	0/0	0/0	8/11	0.511111111773;0.632509065999;0.787037037479	LOW	-
ENSG00000243156:MICAL3:chr22:-:18286576:18286627:18274067:18291609	0.03	0	0.03	-0.293348	1.53805	0/0	0/0	8/11	0.87962962985;1.0;1.0	PASS	-
ENSG00000124222:STX16:chr20:+:57234678:57234690:57227143:57242545	0.76	0.64	0.92	0.327811	1.7665	0/0	0/0	10/11	1.0;0.885416666667;0.985185185406	PASS	-
ENSG00000125733:TRIP10:chr19:+:6746039:6746207:6745005:6746462	0.13	0.06	0.17	-0.32361	1.59199	0/0	0/0	10/11	0.877777778109;0.971481481608;0.988888888889	PASS	-
ENSG00000185379:RAD51D:chr17:-:33445519:33445638:33434466:33446129	0.58	0.51	0.7	-0.129325	1.43857	0/0	0/0	8/11	0.885185185406;0.924074074295;0.89814814859	PASS	-
ENSG00000153291:SLC25A27:chr6:+:46638862:46638965:46636530:46644383	0.85	0.77	0.96	-0.10265	3.02141	0/0	0/0	10/11	0.933333333333;0.970370370481;0.988888888889	PASS	-
ENSG00000163875:MEAF6:chr1:-:37962147:37962205:37961519:37962307	0.28	0.09	0.42	-0.672201	14.4827	0/0	0/0	10/11	0.858280423697;0.717589662523;0.705555556218	MID	Other combination|chr1:37962206:37962307;chr1:37961520:37962307
ENSG00000198947:DMD:chrX:-:31144758:31144790:31140047:31152218	0.13	0.02	0.16	-0.469982	2.18306	0/0	0/0	9/11	0.933333333333;0.889022436342;0.887037037479	PASS	-
ENSG00000178104:PDE4DIP:chr1:-:144859758:144859998:144857042:144863317	0.76	0.74	0.85	-0.162931	3.04277	0/0	0/0	8/11	0.246666666865;0.329629630347;0.191666669978	LOW	-
ENSG00000175224:ATG13:chr11:+:46639874:46639925:46639440:46665828	0.41	0.3	0.45	0.149597	1.57114	0/0	0/0	8/11	0.977777777778;0.947712418495;0.955555555556	PASS	-
ENSG00000139436:GIT2:chr12:-:110385060:110385309:110377052:110389016	0.98	1	1	0.156394	1.18974	0/0	0/0	8/11	0.962962963184;0.922222222553;0.92962962985	PASS	-
ENSG00000113971:NPHP3:chr3:-:132415574:132415657:132413809:132416103	0.2	0.07	0.31	-0.46357	2.39079	0/0	0/0	10/11	0.940740740961;0.915526459016;0.933336918141	PASS	-
ENSG00000011304:PTBP1:chr19:+:805512:805569:805187:806407	0.53	0.44	0.6	0.114611	1.27392	0/0	0/0	8/11	0.933333333333;0.899122807018;0.785185185406	MID	-
ENSG00000108669:CYTH1:chr17:-:76692088:76692091:76688575:76694350	0.41	0.13	0.66	0.294766	3.47173	0/0	0/0	9/11	0.716666666667;0.833333333333;0.966666666667	MID	-
ENSG00000163820:FYCO1:chr3:-:46014579:46014723:46011257:46016730	0.91	0.86	1	-0.0847147	14.2251	0/0	0/0	10/11	0.981481481592;0.9075324679;0.977777777778	PASS	-
ENSG00000198270:TMEM116:chr12:-:112374545:112374634:112371834:112374963	0.77	0.64	0.89	-0.122339	2.16779	0/0	0/0	9/11	0.903703704145;0.919007503585;0.933333333333	PASS	-
ENSG00000132122:SPATA6:chr1:-:48877135:48877260:48869554:48918665	0.87	0.77	1	-0.116192	8.4117	0/0	0/0	9/11	0.966666666667;0.933333333664;0.87296296325	PASS	-
ENSG00000155256:ZFYVE27:chr10:+:99502850:99502921:99498431:99508025	0.8	0.75	0.91	-0.127737	2.85291	0/0	0/0	10/11	0.988888888889;0.85996187069;0.922222222222	PASS	-
ENSG00000115355:CCDC88A:chr2:-:55530204:55530288:55529208:55535944	0.45	0.27	0.53	-0.224956	1.69187	0/0	0/0	10/11	0.944444444444;0.916592260202;0.966666666667	PASS	-
ENSG00000130731:METTL26:chr16:-:685611:685774:684797:686093	0.76	0.68	0.89	-0.17618	3.83674	0/0	0/0	10/11	1.0;0.944444444444;0.814814815256	PASS	-
ENSG00000182473:EXOC7:chr17:-:74087223:74087316:74085401:74090494	0.33	0.15	0.46	0.175769	2.57996	0/0	0/0	8/11	0.733333333333;0.966666666667;0.988888888889	MID	-
ENSG00000248333:CDK11B:chr1:-:1588705:1588752:1586938:1588824	0.1	0.06	0.13	-0.152259	1.20424	0/0	0/0	8/11	0.300435956568;0.5;0.471296297179	LOW	-
ENSG00000141198:TOM1L1:chr17:+:52981068:52981153:52978284:52990026	0.72	0.68	0.82	-0.176737	2.85099	0/0	0/0	8/11	1.0;0.96093749439;0.962962963184	PASS	-
ENSG00000047849:MAP4:chr3:-:47910703:47910817:47899002:47912302	0.9	0.88	0.95	0.218939	1.32295	0/0	0/0	10/11	0.951851852073;0.893194444809;0.923931623995	PASS	-
ENSG00000162591:MEGF6:chr1:-:3415261:3415390:3415063:3415701	0.81	0.66	0.97	-0.151274	5.21943	0/0	0/0	11/11	0.829629630182;0.83277777897;0.944444444444	PASS	-
ENSG00000091039:OSBPL8:chr12:-:76853638:76853675:76844768:76881289	0.58	0.44	0.7	0.39433	3.11895	0/0	0/0	9/11	0.966666666667;0.986486486486;0.966666666667	PASS	-
ENSG00000127483:HP1BP3:chr1:-:21106837:21107033:21106404:21112678	0.94	0.93	0.99	-0.0538141	12.757	0/0	0/0	9/11	0.887037038141;0.962962963184;0.918518518739	PASS	Only alternative junctions|chr1:21106405:21112678
ENSG00000136383:ALPK3:chr15:+:85403006:85403134:85402621:85406782	0.94	0.91	1	-0.0597468	71.1952	0/0	0/0	8/11	0.988888888889;0.972222222222;1.0	PASS	-
ENSG00000166435:XRRA1:chr11:-:74651829:74651927:74648113:74659972	0.19	0.09	0.26	-0.33152	1.69009	0/0	0/0	8/11	1.0;0.981481481592;0.940740740961	PASS	-
ENSG00000168405:CMAHP:chr6:-:25092123:25092240:25087127:25097288	0.85	0.83	0.87	-0.11618	4.07676	0/0	0/0	8/11	0.960000000066;0.853724280124;1.0	PASS	-
ENSG00000184465:WDR27:chr6:-:170038634:170038756:170034621:170058371	0.55	0.48	0.58	-0.225643	1.99623	0/0	0/0	9/11	1.0;0.992592592703;0.797354498257	MID	-
ENSG00000164620:RELL2:chr5:+:141017736:141017976:141017308:141018361	0.82	0.71	0.91	-0.122824	3.17714	0/0	0/0	10/11	1.0;0.947222222222;1.0	PASS	-
ENSG00000161800:RACGAP1:chr12:-:50400216:50400419:50399175:50410413	0.91	0.86	0.99	-0.0609152	3.41219	0/0	0/0	9/11	0.614814815256;0.81851851907;0.885185186068	MID	-
ENSG00000101247:NDUFAF5:chr20:+:13773825:13773873:13769298:13779106	0.89	0.79	1	-0.0926164	5.30156	0/0	0/0	10/11	0.875925926367;0.881944444651;0.933333333333	PASS	-
ENSG00000048544:MRPS10:chr6:-:42181857:42181930:42179655:42182017	0.87	0.85	0.96	-0.0850202	2.83817	0/0	0/0	10/11	0.483333333996;0.574851278573;0.744444445107	LOW	-
ENSG00000143156:NME7:chr1:-:169293630:169293738:169279318:169336945	0.87	0.81	0.99	-0.0818347	2.76762	0/0	0/0	10/11	0.856296296583;0.915204375614;0.95	PASS	-
ENSG00000130653:PNPLA7:chr9:-:140435093:140435174:140417309:140437883	0.86	0.79	1	-0.137696	40.3235	0/0	0/0	8/11	1.0;0.921845565608;1.0	PASS	-
ENSG00000070018:LRP6:chr12:-:12318012:12318229:12315353:12332743	0.93	0.93	1	-0.0656565	25.8528	0/0	0/0	8/11	0.807407408953;0.922222222222;0.9	PASS	-
ENSG00000108387:SEPT4:chr17:-:56604042:56604339:56603674:56609321	0.58	0.5	0.64	-0.193877	1.84914	0/0	0/0	11/11	0.955555555556;0.955555555556;0.955555555556	PASS	-
ENSG00000168060:NAALADL1:chr11:-:64815452:64815520:64815210:64815623	0.96	0.93	1	0.479351	2.00319	0/0	0/0	10/11	1.0;0.946752432515;0.955555555556	PASS	-
ENSG00000128656:CHN1:chr2:-:175740515:175740593:175711685:175742567	0.09	0.05	0.1	-0.150954	1.19875	0/0	0/0	8/11	0.82962962985;0.870056192844;0.692592593696	MID	-
ENSG00000241489:AF011889.5:chrX:-:148608474:148608607:148582568:148610903	0.4	0.2	0.44	-0.26843	1.8273	0/0	0/0	8/11	0.627582419498;0.486296296616;0.819259259601	LOW	-
ENSG00000157349:DDX19B:chr16:+:70346511:70346560:70333257:70349871	0.39	0.32	0.49	-0.366602	2.47814	0/0	0/0	9/11	0.844444444444;0.654591838012;0.492592593034	LOW	-
ENSG00000126457:PRMT1:chr19:+:50183128:50183182:50180573:50185166	0.3	0.17	0.35	-0.628332	9.38138	0/0	0/0	11/11	0.866666666667;0.981481481481;0.866666666667	PASS	-
ENSG00000121749:TBC1D15:chr12:+:72278590:72278801:72274387:72287001	0.91	0.86	0.99	-0.0571286	2.69811	0/0	0/0	8/11	0.848148149252;0.644814816283;0.907407407628	MID	-
ENSG00000107959:PITRM1:chr10:-:3190362:3190483:3189929:3191812	0.98	0.99	1	0.136715	1.16271	0/0	0/0	8/11	0.912962963184;0.948148148259;0.92962962985	PASS	-
ENSG00000173660:UQCRH:chr1:+:46775568:46775716:46769492:46775826	0.4	0.15	0.68	-0.319199	2.13356	0/0	0/0	11/11	0.711111111773;0.972222222222;0.232592595948	LOW	-
ENSG00000198561:CTNND1:chr11:+:57558963:57559145:57529518:57561481	0.19	0.08	0.21	-0.602159	3.92091	0/0	0/0	11/11	0.802592593763;0.95;0.751621342285	MID	-
ENSG00000112851:ERBIN:chr5:+:65370851:65371058:65350779:65372143	0.86	0.79	0.95	0.234375	1.37271	0/0	0/0	11/11	0.825925926367;0.931481481592;0.988888888889	PASS	-
ENSG00000166295:ANAPC16:chr10:+:73983645:73983814:73975896:73990123	0.77	0.67	0.87	-0.1093	1.87793	0/0	0/0	8/11	0.912962963184;0.917592592703;0.966666666667	PASS	-
ENSG00000108639:SYNGR2:chr17:+:76167590:76167730:76167135:76167819	0.79	0.74	0.84	-0.113531	2.19902	0/0	0/0	11/11	0.681481481923;0.439629634387;0.477777779102	LOW	-
ENSG00000135912:TTLL4:chr2:+:219591991:219592070:219575760:219602301	0.81	0.72	0.88	-0.141782	3.98547	0/0	0/0	9/11	1.0;0.0907266938092;0.988888888889	LOW	-
ENSG00000076321:KLHL20:chr1:+:173744772:173744981:173735428:173751261	0.86	0.82	0.96	-0.0934227	3.15217	0/0	0/0	8/11	0.902777777778;0.994444444444;0.977777777778	PASS	-
ENSG00000152465:NMT2:chr10:-:15182985:15183028:15177417:15183420	0.29	0.15	0.33	0.121749	1.73936	0/0	0/0	8/11	0.951851852073;0.953488372093;0.933333333333	PASS	-
ENSG00000165644:COMTD1:chr10:-:76995373:76995501:76994936:76995592	0.66	0.57	0.81	-0.237027	3.3373	0/0	0/0	11/11	0.914814815256;0.966666666667;0.835020871657	PASS	-
ENSG00000198830:HMGN2:chr1:+:26800193:26800308:26799118:26800575	0.59	0.29	0.97	-0.37805	12.0652	0/0	0/0	8/11	0.51425278551;0.795827182424;0.310891331484	LOW	-
ENSG00000092841:MYL6:chr12:+:56553370:56553406:56552188:56553758	0.86	0.79	1	-0.136246	233.116	0/0	0/0	11/11	0.851851852073;0.208796298752;0.191851855318	LOW	-
ENSG00000167766:ZNF83:chr19:-:53119970:53120094:53118050:53122188	0.72	0.52	0.89	-0.139442	1.96545	0/0	0/0	10/11	0.0572141334001;0.00372133213295;0.607962963647	LOW	-
ENSG00000074054:CLASP1:chr2:-:122184979:122185006:122182882:122187648	0.19	0.1	0.28	0.177526	13.6135	0/0	0/0	10/11	1.0;1.0;0.911111111111	PASS	Other combination|chr2:122182883:122184979
ENSG00000115419:GLS:chr2:+:191777918:191778090:191775047:191785749	0.04	0.01	0.05	-0.0952798	1.10975	0/0	0/0	8/11	0.837172365023;0.6671011409;0.829629631175	MID	-
ENSG00000154710:RABGEF1:chr7:+:66235309:66235454:66234012:66236869	0.1	0.04	0.16	-0.183003	1.25519	0/0	0/0	9/11	0.315745822444;0.410185189959;0.290370370944	LOW	-
ENSG00000134480:CCNH:chr5:-:86690221:86690301:86688721:86690860	0.75	0.71	0.94	-0.137104	2.26273	0/0	0/0	10/11	0.713703704211;0.65627605319;0.926666666733	MID	-
ENSG00000135317:SNX14:chr6:-:86275049:86275137:86267778:86281854	0.72	0.7	0.79	-0.131849	1.89452	0/0	0/0	9/11	0.940740740961;0.890116060322;0.883333333333	PASS	-
ENSG00000126246:IGFLR1:chr19:-:36230610:36230987:36230527:36231280	0.67	0.59	0.76	-0.215936	2.99851	0/0	0/0	8/11	0.966666666667;0.916666666998;0.896296296517	PASS	-
ENSG00000103197:TSC2:chr16:+:2132436:2132505:2131799:2133695	0.04	0.02	0.06	-0.095179	1.11014	0/0	0/0	10/11	0.933333333333;0.953985511393;0.977777777778	PASS	-
ENSG00000134046:MBD2:chr18:-:51714083:51714207:51691070:51715243	0.4	0.24	0.43	-0.401315	3.02598	0/0	0/0	11/11	0.951851852073;0.870370370812;0.944444444444	PASS	-
ENSG00000142002:DPP9:chr19:-:4683201:4683336:4682850:4683488	0.17	0.11	0.21	-0.175152	1.3262	0/0	0/0	8/11	1.0;0.920370370481;0.988888888889	PASS	-
ENSG00000272752:STAG3L5P-PVRIG2P-PILRB:chr7:+:99951542:99951635:99951106:99952765	0.88	0.83	0.95	0.132783	1.17842	0/0	0/0	9/11	0.751851852073;0.592129631341;0.719519740426	LOW	-
ENSG00000154310:TNIK:chr3:-:170824971:170824995:170819422:170825853	0.61	0.52	0.75	0.436794	3.49841	0/0	0/0	9/11	0.988888888889;0.9375;0.925925926367	PASS	-
ENSG00000124104:SNX21:chr20:+:44469086:44469097:44463755:44469277	0.82	0.85	0.97	0.451753	2.22629	0/0	0/0	10/11	0.944444444444;0.954545454545;0.988888888889	PASS	-
ENSG00000130734:ATG4D:chr19:+:10657514:10657751:10655806:10659579	0.68	0.63	0.72	-0.106978	1.50836	0/0	0/0	9/11	0.885185185406;0.863862434237;0.880370370878	PASS	-
ENSG00000163697:APBB2:chr4:-:40844386:40844392:40832594:40892380	0.31	0.18	0.44	0.253796	5.38011	0/0	0/0	9/11	0.833333333333;1.0;0.804444445173	PASS	-
ENSG00000131725:WDR44:chrX:+:117521302:117521377:117512415:117526594	0.91	0.86	0.99	-0.0547526	2.61441	0/0	0/0	8/11	0.918518518739;0.879089026451;0.962962963184	PASS	-
ENSG00000044446:PHKA2:chrX:-:18918787:18918817:18915451:18919602	0.62	0.42	0.82	-0.196062	2.10712	0/0	0/0	9/11	0.930687830928;0.933333333333;0.972222222222	PASS	-
ENSG00000140262:TCF12:chr15:+:57544618:57544690:57543621:57545459	0.47	0.3	0.62	0.438104	13.2688	0/0	0/0	11/11	0.925925926367;0.910807283388;0.9	PASS	-
ENSG00000143374:TARS2:chr1:+:150469285:150469384:150464965:150470005	0.69	0.63	0.76	0.21922	1.46712	0/0	0/0	11/11	0.944444444444;0.691666667991;0.988888888889	MID	-
ENSG00000005812:FBXL3:chr13:-:77595647:77595996:77592857:77600961	0.75	0.64	0.86	-0.125591	2.03246	0/0	0/0	10/11	0.924074074295;0.92962962985;0.825925926367	PASS	-
ENSG00000251562:MALAT1:chr11:+:65272974:65273133:65272490:65273856	0.98	0.97	1	0.476291	1.95516	0/0	0/0	8/11	0.803703704807;0.983333333333;0.938888888889	PASS	-
ENSG00000196313:POM121:chr7:+:72411355:72411532:72411055:72412375	0.87	0.81	0.96	-0.0923687	3.52503	0/0	0/0	9/11	0.329629639122;0.321203712457;0.322222230832	LOW	-
ENSG00000140153:WDR20:chr14:+:102674939:102676199:102661457:102689166	0.85	0.8	0.91	0.131405	1.18355	0/0	0/0	9/11	0.797566138415;0.964814814925;0.944444444444	MID	-
ENSG00000169919:GUSB:chr7:-:65444385:65444528:65441189:65444820	0.94	1	1	-0.059569	26.3445	0/0	0/0	10/11	0.475925928354;0.37462963048;0.443162393736	LOW	-
ENSG00000156313:RPGR:chrX:-:38147113:38147294:38146498:38150211	0.9	0.85	1	-0.0835156	6.68978	0/0	0/0	11/11	0.84814814859;0.871172501149;0.743333334724	MID	-
ENSG00000049323:LTBP1:chr2:+:33614250:33614373:33590570:33622199	0.91	0.8	1	-0.0923844	71.224	0/0	0/0	11/11	0.859259259701;1.0;1.0	PASS	-
ENSG00000115648:MLPH:chr2:+:238443206:238443290:238427291:238448990	0.88	0.78	0.94	-0.115767	22.6549	0/0	0/0	8/11	0.714257295099;0.946986607143;0.853703704145	MID	-
ENSG00000163281:GNPDA2:chr4:-:44712969:44713154:44709943:44728490	0.9	0.8	1	-0.0760108	3.66199	0/0	0/0	10/11	1.0;0.897845441848;0.866666666667	PASS	-
ENSG00000113742:CPEB4:chr5:+:173370028:173370052:173359503:173371969	0.4	0.18	0.56	0.373221	14.885	0/0	0/0	10/11	0.955555555556;0.826388890545;0.922222222222	PASS	Other combination|chr5:173359504:173370028
ENSG00000138162:TACC2:chr10:+:123892123:123892249:123872748:123954554	0.7	0.65	0.75	-0.180373	2.47236	0/0	0/0	10/11	1.0;0.961111111111;0.988888888889	PASS	-
ENSG00000197548:ATG7:chr3:+:11374445:11374567:11356967:11382118	0.87	0.83	0.91	-0.0973842	4.03464	0/0	0/0	9/11	0.977777777778;0.933333333333;0.861111111773	PASS	-
ENSG00000061936:SFSWAP:chr12:+:132249000:132249231:132241189:132250662	0.8	0.76	0.88	-0.103588	2.08203	0/0	0/0	9/11	0.944444444444;0.961111111111;1.0	PASS	-
ENSG00000166012:TAF1D:chr11:-:93466515:93466563:93463878:93467790	0.85	0.8	0.9	-0.0930012	2.79558	0/0	0/0	8/11	0.249102564984;0.278104969456;0.714259262383	LOW	-
ENSG00000170325:PRDM10:chr11:-:129799304:129799316:129795124:129800910	0.15	0.08	0.21	0.149667	1.49667e+07	0/0	0/0	8/11	0.988888888889;0.916666666667;0.866666667329	PASS	-
ENSG00000130821:SLC6A8:chrX:+:152959658:152959722:152959472:152959798	0.93	0.89	0.95	-0.058843	7.62389	0/0	0/0	10/11	0.324074082904;0.325764998794;0.302592599061	LOW	-
ENSG00000166169:POLL:chr10:-:103345618:103345913:103343438:103347002	0.93	0.9	1	0.12598	1.15637	0/0	0/0	9/11	0.782613960654;0.972222222222;0.817407408026	MID	-
ENSG00000114770:ABCC5:chr3:-:183703091:183703243:183702682:183705557	0.68	0.64	0.79	-0.229273	3.4408	0/0	0/0	9/11	0.966666666667;0.933333333333;0.8525925931	PASS	-
ENSG00000182552:RWDD4:chr4:-:184572370:184572480:184572284:184580081	0.89	0.84	0.95	-0.0666342	2.57716	0/0	0/0	10/11	0.442592595683;0.472962968217;0.611111116409	LOW	-
ENSG00000213079:SCAF8:chr6:+:155099134:155099179:155055064:155108994	0.68	0.58	0.83	-0.272877	7.09118	0/0	0/0	10/11	1.0;0.846296296848;0.933333333333	PASS	-
ENSG00000119787:ATL2:chr2:-:38523827:38523842:38523255:38525285	0.3	0.09	0.37	0.301948	411.724	0/0	0/0	10/11	0.933333333333;0.83333333532;0.896296296517	PASS	Other combination|chr2:38523843:38525285
ENSG00000006625:GGCT:chr7:-:30540151:30540297:30536851:30544184	0.89	0.88	0.96	-0.0664247	2.40317	0/0	0/0	8/11	0.650370370845;0.73074074164;0.566666668653	LOW	-
ENSG00000162600:OMA1:chr1:-:58971731:58971881:58946846:58992932	0.88	0.82	0.95	-0.0648979	2.23927	0/0	0/0	10/11	1.0;0.972222222222;0.791607031599	MID	-
ENSG00000141644:MBD1:chr18:-:47800555:47800720:47800233:47801498	0.79	0.77	0.91	-0.147572	3.38244	0/0	0/0	9/11	0.618305890364;0.952314814925;0.966666666667	MID	-
ENSG00000110514:MADD:chr11:+:47348288:47348358:47346128:47350208	0.72	0.61	0.86	-0.152738	2.22729	0/0	0/0	9/11	0.988888888889;0.974330357143;1.0	PASS	-
ENSG00000112081:SRSF3:chr6:+:36567597:36568053:36566760:36568928	0.19	0.07	0.3	-0.219684	1.3701	0/0	0/0	10/11	0.646296297179;0.869444444444;0.678518519137	MID	-
ENSG00000163520:FBLN2:chr3:+:13663274:13663415:13661331:13669331	0.57	0.39	0.75	-0.420891	50.6565	0/0	0/0	8/11	0.922222222222;0.988888888889;0.9	PASS	-
ENSG00000008869:HEATR5B:chr2:-:37299252:37299424:37296073:37302627	0.86	0.73	0.97	-0.118712	6.76137	0/0	0/0	11/11	1.0;0.87074074116;0.974074074295	PASS	-
ENSG00000255717:SNHG1:chr11:-:62621489:62621536:62621305:62621990	0.87	0.86	0.93	-0.0820031	2.8318	0/0	0/0	11/11	0.815555556284;0.989361702128;0.951851852073	PASS	-
ENSG00000133961:NUMB:chr14:-:73783097:73783130:73763993:73789837	0.24	0.06	0.34	-0.122097	1.37814	0/0	0/0	8/11	0.92962962985;0.85858585979;0.781481482585	MID	-
ENSG00000204580:DDR1:chr6:+:30853401:30853457:30850942:30856464	0.87	0.83	0.92	-0.11646	11.0629	0/0	0/0	9/11	1.0;0.991071428571;1.0	PASS	-
ENSG00000154655:L3MBTL4:chr18:-:6171826:6171941:6138295:6213147	0.93	0.9	1	-0.0638052	6.79963	0/0	0/0	10/11	0.977777777778;0.942592592703;0.988888888889	PASS	-
ENSG00000028116:VRK2:chr2:+:58381888:58381937:58373609:58386483	0.07	0.04	0.09	-0.146378	1.187	0/0	0/0	8/11	0.950925926367;0.51369067462;0.837037037479	LOW	-
ENSG00000197563:PIGN:chr18:-:59780366:59780549:59777206:59805475	0.87	0.8	1	-0.11851	15.6479	0/0	0/0	10/11	0.835185185406;0.897685185406;0.829113757362	PASS	-
ENSG00000276550:HERC2P2:chr15:-:23311306:23311537:23310147:23311641	0.94	1	1	-0.0599515	94.5669	0/0	0/0	10/11	0.16944444908;0.165740745597;0.232962963978	LOW	-
ENSG00000160781:PAQR6:chr1:-:156214932:156215029:156214702:156215325	0.79	0.75	0.88	-0.145162	3.10506	0/0	0/0	11/11	0.896296296517;0.932777777811;0.788888890213	MID	-
ENSG00000102858:MGRN1:chr16:+:4730032:4730098:4727573:4731550	0.68	0.57	0.76	-0.156519	1.96958	0/0	0/0	9/11	0.896296296517;0.894097218008;1.0	PASS	-
ENSG00000148481:MINDY3:chr10:-:15858833:15858914:15838171:15875628	0.87	0.72	1	-0.0875256	3.13938	0/0	0/0	8/11	0.946153846218;0.895859912958;0.944444444444	PASS	-
ENSG00000186111:PIP5K1C:chr19:-:3633434:3633518:3633167:3638881	0.28	0.17	0.33	-0.173117	1.31743	0/0	0/0	9/11	0.855555555556;0.969990085988;0.974074074295	PASS	-
ENSG00000015133:CCDC88C:chr14:-:91747505:91747652:91745650:91747800	0.04	0.02	0.05	-0.0804883	1.09167	0/0	0/0	9/11	0.977777777778;0.815740741624;0.918518518739	PASS	-
ENSG00000101596:SMCHD1:chr18:+:2700732:2700916:2700657:2703689	0.92	0.95	1	-0.068734	8.61353	0/0	0/0	9/11	0.966666666667;0.909259259701;0.922222222222	PASS	-
ENSG00000228409:CCT6P1:chr7:+:65226632:65226735:65225543:65227933	0.46	0.37	0.53	0.230684	1.99649	0/0	0/0	11/11	0.312222225467;0.270648151802;0.362962964839	LOW	-
ENSG00000119943:PYROXD2:chr10:-:100174488:100174591:100174052:100174765	0.29	0.22	0.34	-0.391395	2.2155	0/0	0/0	10/11	0.850202020858;0.867222222437;0.940740740961	PASS	-
ENSG00000276141:WHAMMP3:chr15:-:23198509:23198675:23196291:23200236	0.75	0.64	0.84	-0.20085	5.0124	0/0	0/0	10/11	0.322447092417;0.168943328017;0.158556816272	LOW	-
ENSG00000160307:S100B:chr21:-:48020194:48020288:48019416:48022190	0.1	0	0.01	0.075471	4.12295	0/0	0/0	9/11	0.944444444444;0.011434131207;0.818518519402	LOW	-
ENSG00000198563:DDX39B:chr6:-:31508929:31509104:31508311:31509726	0.11	0	0.12	0.0851581	4.71757	0/0	0/0	9/11	1.0;0.923055555754;0.977777777778	PASS	-
ENSG00000171634:BPTF:chr17:+:65925074:65925236:65924717:65925451	0.24	0.1	0.33	0.122953	2.03679	0/0	0/0	8/11	0.877777777778;0.503703704145;0.625925926367	LOW	-
ENSG00000032742:IFT88:chr13:+:21189931:21190018:21179244:21199888	0.82	0.72	1	-0.129948	3.45407	0/0	0/0	11/11	0.839629630248;0.917849025507;0.966666666667	PASS	-
ENSG00000119004:CYP20A1:chr2:+:204110568:204110618:204103857:204116689	0.44	0.25	0.62	-0.282573	2.03661	0/0	0/0	9/11	1.0;0.916666666865;0.945299145331	PASS	-
ENSG00000112290:WASF1:chr6:-:110481837:110481935:110448832:110500641	0.2	0.13	0.26	-0.227973	1.39885	0/0	0/0	8/11	1.0;0.917037037512;1.0	PASS	-
ENSG00000108219:TSPAN14:chr10:+:82228302:82228443:82214127:82248972	0.55	0.43	0.65	0.0957856	1.21007	0/0	0/0	10/11	0.514839593181;0.756086183091;0.940740740961	LOW	-
ENSG00000103145:HCFC1R1:chr16:-:3073474:3073531:3073362:3073847	0.67	0.49	0.82	-0.180299	2.19831	0/0	0/0	9/11	0.851851852073;0.829532163969;0.922222222222	PASS	-
ENSG00000137177:KIF13A:chr6:-:17790102:17790141:17788106:17794802	0.73	0.56	1	-0.259225	20.1052	0/0	0/0	8/11	0.848148149252;0.654072744342;0.988888888889	MID	-
ENSG00000104611:SH2D4A:chr8:+:19190465:19190625:19177239:19192196	0.94	0.94	1	-0.0625	6250000	0/0	0/0	9/11	0.988888888889;0.908262108515;0.824444444809	PASS	-
ENSG00000235098:ANKRD65:chr1:-:1355431:1355972:1354929:1356176	0.21	0.04	0.13	-0.461419	2.38674	0/0	0/0	9/11	0.87962962985;0.972222222222;0.933333333333	PASS	-
ENSG00000116497:S100PBP:chr1:+:33313272:33313323:33295668:33318679	0.14	0.04	0.13	0.0950666	3.28925	0/0	0/0	9/11	0.962962963184;0.970588235294;0.977777777778	PASS	-
ENSG00000160781:PAQR6:chr1:-:156214932:156215068:156214702:156215572	0.91	0.86	1	-0.0829775	8.37611	0/0	0/0	10/11	0.988888888889;0.988888888889;0.788888890213	MID	-
ENSG00000136628:EPRS:chr1:-:220191467:220191488:220184398:220191790	0.15	0.04	0.2	0.152211	119.089	0/0	0/0	10/11	0.922222222222;0.944444444917;0.938888888889	PASS	Only alternative junctions|chr1:220184399:220191467;chr1:220191489:220191790
ENSG00000248049:UBA6-AS1:chr4:+:68594257:68594404:68567202:68656165	0.81	0.77	0.86	-0.171758	13.5476	0/0	0/0	8/11	0.918518518739;0.784326923473;1.0	MID	-
ENSG00000100139:MICALL1:chr22:+:38308357:38308499:38308007:38313713	0.93	0.89	1	-0.0591287	5.30962	0/0	0/0	8/11	1.0;0.868518518739;0.988888888889	PASS	-
ENSG00000240184:PCDHGC3:chr5:+:140857960:140858113:140855713:140874373	0.92	0.89	1	0.096722	1.11688	0/0	0/0	8/11	0.794444445107;0.977777777778;0.977777777778	MID	-
ENSG00000179950:PUF60:chr8:-:144906482:144906566:144904083:144911449	0.78	0.74	0.87	-0.118893	2.17381	0/0	0/0	8/11	0.944444444444;0.729952867542;0.922222222222	MID	-
ENSG00000188917:TRMT2B:chrX:-:100297221:100297301:100296360:100306772	0.7	0.63	0.83	-0.224348	4.23748	0/0	0/0	10/11	1.0;0.895842623711;0.850740741359	PASS	-
ENSG00000116497:S100PBP:chr1:+:33313272:33313323:33299662:33318679	0.73	0.63	0.8	0.441956	2.54945	0/0	0/0	8/11	0.24684070527;0.970588235294;0.977777777778	LOW	-
ENSG00000169062:UPF3A:chr13:+:115067205:115067342:115057267:115070263	0.86	0.77	0.98	-0.121571	9.18644	0/0	0/0	11/11	0.510740743412;0.258888890843;0.295185191433	LOW	-
ENSG00000136305:CIDEB:chr14:-:24777023:24777126:24776721:24777684	0.81	0.65	0.97	-0.102013	2.13194	0/0	0/0	10/11	0.851851852073;0.896666666865;0.955555555556	PASS	-
ENSG00000055917:PUM2:chr2:-:20531477:20531698:20527139:20550357	0.1	0.05	0.16	0.0724975	3.33326	0/0	0/0	8/11	0.966666666667;0.734660152439;0.670370372468	MID	-
ENSG00000175575:PAAF1:chr11:+:73598075:73598144:73589864:73598398	0.01	0	0.01	-0.250882	1.34008	0/0	0/0	9/11	0.914814815256;0.00193797580078;1.0	LOW	-
ENSG00000137177:KIF13A:chr6:-:17790102:17790141:17788106:17794479	0.46	0.3	0.66	-0.385314	3.47272	0/0	0/0	9/11	0.955555555556;0.654072744342;0.988888888889	MID	-
ENSG00000114812:VIPR1:chr3:+:42572270:42572404:42560822:42572962	0.78	0.72	0.84	-0.208472	32.3206	0/0	0/0	8/11	0.92962962985;0.955555555556;1.0	PASS	-
ENSG00000071462:WBSCR22:chr7:+:73098096:73098231:73098003:73106925	0.81	0.7	0.98	-0.173482	15.7415	0/0	0/0	11/11	0.988888888889;0.988888888889;0.9	PASS	-
ENSG00000180902:D2HGDH:chr2:+:242688713:242688814:242688357:242689565	0.38	0.26	0.44	-0.22931	1.58218	0/0	0/0	10/11	1.0;0.842003367676;0.94814814859	PASS	-
ENSG00000100296:THOC5:chr22:-:29946716:29946832:29945147:29949659	0.55	0.46	0.62	0.120275	1.2802	0/0	0/0	9/11	1.0;0.95;0.977777777778	PASS	-
ENSG00000162572:SCNN1D:chr1:+:1216605:1216677:1216046:1217655	0.11	0.06	0.13	-0.334536	1.60256	0/0	0/0	8/11	0.745395809164;0.962471062938;0.807407407628	MID	-
ENSG00000147044:CASK:chrX:-:41416284:41416353:41414888:41419031	0.47	0.38	0.59	0.334853	3.39585	0/0	0/0	10/11	0.977777777778;0.963088768116;0.988888888889	PASS	-
ENSG00000260238:PMF1-BGLAP:chr1:+:156203418:156203519:156182967:156206139	0.88	0.95	1	-0.11832	20.7852	0/0	0/0	9/11	1.0;0.915327896131;0.970370370812	PASS	-
ENSG00000078142:PIK3C3:chr18:+:39613789:39613921:39609405:39617655	0.9	0.82	0.99	-0.0791855	5.66052	0/0	0/0	9/11	0.955555555556;0.851688034584;0.962962963184	PASS	-
ENSG00000101811:CSTF2:chrX:+:100085796:100085856:100083091:100086503	0.27	0.13	0.34	0.26218	26.8567	0/0	0/0	10/11	0.888888889551;0.975;1.0	PASS	Other combination|chrX:100083092:100085796
ENSG00000078618:NRDC:chr1:-:52302040:52302110:52301884:52305897	0.12	0.04	0.19	-0.147604	1.20229	0/0	0/0	8/11	0.639259261224;0.813172500474;0.966666666667	MID	-
ENSG00000241962:RP11-111H13.1:chr2:+:99823096:99823220:99812219:99832460	0.25	0.12	0.34	-0.537135	3.49958	0/0	0/0	11/11	0.312727923691;0.112465070501;0.742592593034	LOW	-
ENSG00000160326:SLC2A6:chr9:-:136338536:136338722:136338372:136339101	0.7	0.58	0.83	-0.146277	1.98484	0/0	0/0	8/11	0.933333333333;0.932777777811;0.927777777778	PASS	-
ENSG00000137210:TMEM14B:chr6:+:10770309:10770437:10749931:10829239	0.71	0.61	0.82	-0.202519	3.43281	0/0	0/0	10/11	0.380370376176;0.84240740786;0.305837803231	LOW	-
ENSG00000135540:NHSL1:chr6:-:138763119:138763251:138754817:138768137	0.88	0.86	1	0.752932	6.97682	0/0	0/0	8/11	0.9466666667;0.942592593034;0.9	PASS	-
ENSG00000064115:TM7SF3:chr12:-:27152458:27152581:27149795:27167010	0.9	0.91	0.96	-0.064337	2.83967	0/0	0/0	9/11	0.988888888889;0.988888888889;0.977777777778	PASS	-
ENSG00000105552:BCAT2:chr19:-:49310256:49310331:49303554:49314240	0.45	0.34	0.56	-0.2793	2.03675	0/0	0/0	11/11	1.0;0.878486106396;0.988888888889	PASS	-
ENSG00000182621:PLCB1:chr20:+:8782702:8782820:8770908:8862268	0.49	0.4	0.6	-0.164863	1.53247	0/0	0/0	8/11	0.944444444444;0.95925925937;0.901528102242	PASS	-
ENSG00000182957:SPATA13:chr13:+:24796956:24798720:24735071:24823614	0.86	0.81	0.94	-0.122133	7.56182	0/0	0/0	9/11	1.0;0.822602675752;0.81735449839	PASS	-
ENSG00000067365:METTL22:chr16:+:8738385:8738582:8736422:8739964	0.91	0.87	1	0.273775	1.42932	0/0	0/0	8/11	0.91629629665;0.974444444478;0.977777777778	PASS	-
ENSG00000124214:STAU1:chr20:-:47782533:47782822:47770608:47804652	0.39	0.33	0.45	-0.27519	1.85482	0/0	0/0	8/11	0.944444444444;0.948148148259;0.955555555556	PASS	-
ENSG00000127990:SGCE:chr7:-:94217089:94217124:94214827:94218000	0.18	0.04	0.28	0.175535	31.0758	0/0	0/0	10/11	0.8933333334;0.938095238379;0.818518519402	PASS	-
ENSG00000223745:CCDC18-AS1:chr1:-:93792158:93792219:93791452:93804913	0.14	0.04	0.17	-0.562975	2.90176	0/0	0/0	10/11	0.940740740961;0.863387978468;0.962962963184	PASS	-
ENSG00000035115:SH3YL1:chr2:-:233100:233229:231191:234159	0.88	0.84	0.92	-0.0829031	3.03758	0/0	0/0	10/11	0.985185185406;0.817261812836;0.789259259899	MID	-
ENSG00000113240:CLK4:chr5:-:178049393:178049460:178046897:178050256	0.16	0.08	0.21	-0.405694	1.94454	0/0	0/0	9/11	0.911111111111;0.907929119779;0.438717395026	LOW	-
ENSG00000125633:CCDC93:chr2:-:118701599:118701662:118698873:118703104	0.91	0.83	1	-0.0856033	35.1345	0/0	0/0	11/11	0.988888888889;0.883597883913;0.988888888889	PASS	-
ENSG00000160219:GAB3:chrX:-:153908408:153908525:153906571:153924191	0.91	0.87	0.97	-0.0645191	3.20049	0/0	0/0	8/11	0.985185185406;0.951851852073;0.918518518739	PASS	-
ENSG00000152061:RABGAP1L:chr1:+:174846529:174846743:174844851:174926593	0.87	0.83	0.92	-0.134563	13456250	0/0	0/0	9/11	0.777635328803;0.937037037147;0.721894587576	MID	Other combination|chr1:174844852:174846529;chr1:174844852:174926593
ENSG00000169045:HNRNPH1:chr5:-:179046269:179046361:179045324:179047892	0.63	0.5	0.84	0.153978	1.32209	0/0	0/0	8/11	0.350000003311;0.500000002484;0.794444445107	LOW	-
ENSG00000141644:MBD1:chr18:-:47799703:47799841:47799325:47799933	0.71	0.65	0.76	-0.108115	1.58757	0/0	0/0	10/11	0.877777777778;0.909259259701;0.944444444444	PASS	-
ENSG00000100116:GCAT:chr22:+:38206033:38206164:38204170:38208893	0.91	0.83	0.99	-0.063741	3.21724	0/0	0/0	8/11	0.7;0.712500000662;0.439621152035	LOW	-
ENSG00000167562:ZNF701:chr19:+:53075489:53075621:53073583:53077329	0.03	0	0.05	-0.182605	1.23185	0/0	0/0	8/11	0.22101139807;0.297763363161;0.460285469517	LOW	-
ENSG00000099725:PRKY:chrY:+:7235396:7235474:7224271:7239783	0.94	0.91	1	-0.0576543	21.3755	0/0	0/0	10/11	0.418888891074;0.390758544971;0.614814816581	LOW	-
ENSG00000144935:TRPC1:chr3:+:142511665:142511809:142510000:142521010	0.83	0.67	0.96	-0.148374	8.21933	0/0	0/0	9/11	0.966666666667;0.886759259552;0.707870371474	MID	-
ENSG00000103202:NME4:chr16:+:451946:452043:450294:454955	0.89	0.82	1	-0.084172	4.23165	0/0	0/0	8/11	0.770370371474;0.983333333333;0.959259259701	MID	-
ENSG00000149782:PLCB3:chr11:+:64034656:64034743:64034024:64035975	0.91	0.91	1	-0.078352	8.98848	0/0	0/0	8/11	0.92962962985;0.926185344142;0.940900613067	PASS	-
ENSG00000214944:ARHGEF28:chr5:+:73048733:73049027:73045809:73069679	0.7	0.57	0.82	-0.246586	5.79797	0/0	0/0	10/11	0.988888888889;0.95;0.922222222553	PASS	-
ENSG00000140285:FGF7:chr15:+:49716228:49716780:49715637:49775347	0.94	0.92	0.99	-0.0556165	108.844	0/0	0/0	10/11	0.895185185472;0.946296296351;0.122222222388	LOW	-
ENSG00000089159:PXN:chr12:-:120653362:120653464:120653076:120659425	0.18	0.11	0.23	-0.132391	1.1916	0/0	0/0	8/11	0.86851851907;0.931851852106;0.907407407628	PASS	-
ENSG00000265681:RPL17:chr18:-:47018115:47018203:47017954:47018500	0.53	0.44	0.62	-0.324062	3.15651	0/0	0/0	9/11	0.966666666667;0.949455503036;0.464500222769	LOW	-
ENSG00000104047:DTWD1:chr15:+:49923197:49923255:49917628:49924355	0.09	0.03	0.11	-0.169297	1.22813	0/0	0/0	9/11	0.722222222222;0.063108785094;0.394074079063	LOW	-
ENSG00000164466:SFXN1:chr5:+:174949377:174949425:174943666:174953640	0.93	0.92	1	-0.0553936	4.81735	0/0	0/0	9/11	0.786243387146;0.947916666667;0.944444444444	MID	-
ENSG00000214021:TTLL3:chr3:+:9874787:9874957:9871079:9876364	0.27	0.18	0.39	-0.124975	1.20806	0/0	0/0	8/11	0.951851852073;0.988888888889;0.816666666998	PASS	-
ENSG00000196151:WDSUB1:chr2:-:160132056:160132149:160112886:160136271	0.84	0.81	0.94	-0.128781	5.51371	0/0	0/0	9/11	0.962962963184;0.875820213318;0.832866425098	PASS	-
ENSG00000087470:DNM1L:chr12:+:32871576:32871697:32863949:32873597	0.94	0.9	1	-0.0545553	17.3486	0/0	0/0	11/11	0.874074074295;0.975925926036;0.835185185406	PASS	-
ENSG00000161912:ADCY10P1:chr6:+:41100032:41100252:41090988:41102295	0.76	0.68	0.85	-0.200213	5.97578	0/0	0/0	11/11	0.874074074295;0.90925925937;0.988888888889	PASS	-
ENSG00000126456:IRF3:chr19:-:50167699:50167930:50166515:50168887	0.56	0.48	0.68	-0.308191	3.41879	0/0	0/0	10/11	1.0;0.988888888889;0.944444444444	PASS	-
ENSG00000074054:CLASP1:chr2:-:122202514:122202538:122187753:122203024	0.73	0.66	0.92	0.717326	44.9677	0/0	0/0	10/11	0.933333333333;0.805555555969;0.934074074361	PASS	Only alternative junctions|chr2:122187754:122202514;chr2:122202539:122203024
ENSG00000168118:RAB4A:chr1:+:229422232:229422313:229407117:229431594	0.74	0.57	0.91	-0.132194	2.00051	0/0	0/0	10/11	1.0;0.776414621023;1.0	MID	-
ENSG00000131773:KHDRBS3:chr8:+:136657301:136657360:136619280:136659235	0.88	0.82	0.93	-0.0797035	2.76349	0/0	0/0	11/11	0.888888889551;0.957627118644;1.0	PASS	-
ENSG00000182004:SNRPE:chr1:+:203831309:203831350:203831083:203832790	0.87	0.83	0.94	-0.109094	6.95176	0/0	0/0	10/11	0.974074074295;0.796747967601;0.168148148888	LOW	-
ENSG00000105223:PLD3:chr19:+:40871459:40871492:40854675:40872325	0.41	0.22	0.62	-0.164229	1.59475	0/0	0/0	10/11	0.977777777778;0.823232324737;0.927777777778	PASS	-
ENSG00000101391:CDK5RAP1:chr20:-:31982818:31982922:31980048:31984566	0.81	0.6	1	-0.163893	8.69853	0/0	0/0	11/11	0.966666666667;0.972222222222;0.966666666667	PASS	-
ENSG00000197548:ATG7:chr3:+:11354777:11354894:11350535:11382118	0.94	0.91	1	-0.0564777	14.7354	0/0	0/0	10/11	0.933333333333;0.938888888889;0.861111111773	PASS	-
ENSG00000127914:AKAP9:chr7:+:91621471:91621525:91609647:91622198	0.4	0.1	0.73	-0.583066	35.3025	0/0	0/0	8/11	0.948888888955;0.840375982363;0.92962962985	PASS	Only alternative junctions|chr7:91609648:91622198
ENSG00000145287:PLAC8:chr4:-:84028956:84029103:84015944:84035818	0.7	0.66	0.73	-0.245269	5.65975	0/0	0/0	10/11	0.977777777778;0.681481481923;0.728148148623	MID	-
ENSG00000008513:ST3GAL1:chr8:-:134511377:134511432:134488843:134583935	0.9	0.87	0.95	-0.100007	27.3696	0/0	0/0	11/11	0.729629630513;0.195694426948;0.820350020958	LOW	-
ENSG00000128607:KLHDC10:chr7:+:129756284:129756506:129710649:129761893	0.94	0.91	1	-0.0606	6060000	0/0	0/0	8/11	0.985185185406;0.994444444444;0.94814814859	PASS	-
ENSG00000189171:S100A13:chr1:-:153602925:153603132:153600713:153603486	0.11	0.06	0.15	-0.17619	1.24568	0/0	0/0	10/11	0.836111112436;0.942592592703;0.73740740882	MID	-
ENSG00000147996:CBWD5:chr9:-:70472571:70472659:70467530:70473436	0.37	0.29	0.48	-0.361639	2.36163	0/0	0/0	9/11	0.15666667074;0.164328842001;0.132172367142	LOW	-
ENSG00000239969:RP11-163E9.2:chr7:+:102006464:102006523:102004858:102016269	0.85	0.79	0.93	-0.0908429	2.6409	0/0	0/0	11/11	0.170783479181;0.148087791341;0.0627853538013	LOW	-
ENSG00000163935:SFMBT1:chr3:-:52966077:52966324:52962357:52968828	0.94	0.94	1	-0.0575843	47.4126	0/0	0/0	9/11	0.977777777778;0.956666666683;0.896296297179	PASS	-
ENSG00000162591:MEGF6:chr1:-:3415701:3415830:3415063:3416151	0.65	0.55	0.76	-0.254027	3.6605	0/0	0/0	10/11	0.870370370812;0.861111111608;0.944444444444	PASS	-
ENSG00000273749:CYFIP1:chr15:+:22956038:22956186:22955280:22956437	0.12	0.04	0.19	0.100473	5.43787	0/0	0/0	11/11	0.985185185406;0.983333333333;0.9	PASS	Other combination|chr15:22955281:22956038
ENSG00000214078:CPNE1:chr20:-:34246851:34246904:34220845:34252723	0.07	0.02	0.11	-0.109467	1.13374	0/0	0/0	9/11	0.966666666667;0.852201258799;0.961111111111	PASS	-
ENSG00000143643:TTC13:chr1:-:231071903:231072010:231069607:231075131	0.6	0.43	0.75	-0.200609	2.2943	0/0	0/0	8/11	0.911111111773;0.850925926367;0.890740740961	PASS	-
ENSG00000148339:SLC25A25:chr9:+:130864358:130864394:130863675:130864648	0.16	0.07	0.25	0.152582	16.7337	0/0	0/0	10/11	0.851119251301;0.958333333333;0.911111111111	PASS	-
ENSG00000113648:H2AFY:chr5:-:134686512:134686603:134681747:134688635	0.13	0.07	0.14	-0.279245	1.49025	0/0	0/0	8/11	0.955555555556;0.972222222222;0.903703704145	PASS	-
ENSG00000170949:ZNF160:chr19:-:53594665:53594782:53589574:53594889	0.51	0.44	0.56	-0.229607	1.88858	0/0	0/0	8/11	0.966666666667;0.906481481592;0.441600621854	LOW	-
ENSG00000101004:NINL:chr20:-:25481475:25481646:25472161:25484587	0.92	0.88	1	-0.0596107	3.88164	0/0	0/0	8/11	1.0;0.953703703814;1.0	PASS	-
ENSG00000140463:BBS4:chr15:+:72987517:72987569:72978592:73002040	0.86	0.8	1	-0.0960313	3.4606	0/0	0/0	9/11	1.0;0.980769230769;0.892592593034	PASS	-
ENSG00000132881:RSG1:chr1:-:16559387:16559512:16559141:16560106	0.57	0.5	0.72	-0.174154	1.66928	0/0	0/0	8/11	0.92962962985;0.955555555556;0.804019684365	PASS	-
ENSG00000095637:SORBS1:chr10:-:97194378:97194474:97192333:97197246	0.03	0	0.04	-0.250722	1.35462	0/0	0/0	10/11	0.966666666667;0.931481481592;0.912962963184	PASS	-
ENSG00000070371:CLTCL1:chr22:-:19175069:19175240:19171124:19175492	0.81	0.73	0.9	0.257603	1.46562	0/0	0/0	10/11	0.977777777778;0.89351851907;0.933333333333	PASS	-
ENSG00000232859:LYRM9:chr17:-:26209964:26210156:26209738:26220342	0.39	0.11	0.68	0.212891	2.20178	0/0	0/0	11/11	0.988888888889;0.933333333333;0.988888888889	PASS	-
ENSG00000214013:GANC:chr15:+:42573114:42573331:42570788:42575808	0.67	0.51	0.84	-0.20635	2.76409	0/0	0/0	10/11	0.894301994807;0.866039886988;0.977777777778	PASS	-
ENSG00000101294:HM13:chr20:+:30155880:30156027:30149539:30156922	0.2	0.07	0.24	-0.440606	2.2182	0/0	0/0	8/11	0.944444444444;0.977777777778;0.977777777778	PASS	-
ENSG00000171204:TMEM126B:chr11:+:85342188:85342360:85339732:85342730	0.38	0.21	0.46	-0.223097	1.56029	0/0	0/0	11/11	0.955555555556;0.887962963515;0.759259259701	MID	-
ENSG00000143033:MTF2:chr1:+:93576101:93576183:93545088:93580244	0.79	0.7	0.91	-0.146533	3.45474	0/0	0/0	9/11	0.988888888889;0.883828784634;0.887777777844	PASS	-
ENSG00000115568:ZNF142:chr2:-:219516423:219517023:219515249:219520872	0.55	0.43	0.66	-0.212904	1.91381	0/0	0/0	11/11	0.955555555556;0.950000000166;0.812962963184	PASS	-
ENSG00000172794:RAB37:chr17:+:72741146:72741223:72741068:72741444	0.87	0.79	1	-0.121603	10.6345	0/0	0/0	8/11	0.966666666667;0.8658684794;0.988888888889	PASS	-
ENSG00000136560:TANK:chr2:+:162017795:162017923:162016997:162036124	0.18	0.09	0.23	0.0762943	1.72327	0/0	0/0	9/11	0.955555555556;0.901851852073;0.888888888889	PASS	-
ENSG00000128872:TMOD2:chr15:+:52073240:52073371:52069215:52090393	0.9	0.83	1	-0.0744633	4.30954	0/0	0/0	8/11	0.966666666667;0.86871184419;0.801851852073	PASS	-
ENSG00000204054:LINC00963:chr9:+:132255697:132255874:132251578:132265601	0.91	0.87	0.95	0.126197	1.16224	0/0	0/0	8/11	1.0;0.850000000331;0.0160567371102	LOW	-
ENSG00000169398:PTK2:chr8:-:141679825:141679834:141678523:141684396	0.36	0.23	0.46	0.123724	1.94765	0/0	0/0	8/11	0.862962963184;1.0;0.938888888889	PASS	-
ENSG00000061987:MON2:chr12:+:62959793:62959811:62959160:62960101	0.83	0.77	0.98	0.340492	1.69412	0/0	0/0	10/11	0.727777778771;0.888888888889;0.925925926367	MID	-
ENSG00000081791:KIAA0141:chr5:+:141318420:141318469:141318325:141319070	0.4	0.18	0.61	0.189131	1.89927	0/0	0/0	9/11	0.966666666667;0.935374149863;0.918518518739	PASS	-
ENSG00000166313:APBB1:chr11:-:6423206:6423212:6422918:6423311	0.61	0.48	0.84	0.586389	30.7872	0/0	0/0	10/11	0.833333333333;0.833333333333;1.0	PASS	-
ENSG00000105223:PLD3:chr19:+:40871459:40871492:40854675:40872290	0.76	0.68	0.95	-0.206739	6.90263	0/0	0/0	10/11	0.977777777778;0.823232324737;0.911111111111	PASS	-
ENSG00000167107:ACSF2:chr17:+:48548388:48548496:48541960:48551025	0.92	0.86	1	-0.0753515	49.6592	0/0	0/0	11/11	0.864814815256;0.967592592703;1.0	PASS	-
ENSG00000127452:FBXL12:chr19:-:9923906:9923950:9922393:9929220	0.07	0.04	0.08	-0.166265	1.21724	0/0	0/0	11/11	0.72962962985;0.663629080423;0.896296296517	MID	-
ENSG00000132716:DCAF8:chr1:-:160231074:160231140:160213824:160232238	0.53	0.39	0.68	-0.153952	1.49154	0/0	0/0	8/11	0.720555556648;0.886916038665;0.809259260363	MID	-
ENSG00000168904:LRRC28:chr15:+:99816780:99816821:99796330:99827461	0.66	0.56	0.79	-0.165796	1.96885	0/0	0/0	10/11	0.662962963184;0.677596121243;0.871666667362	MID	-
ENSG00000011243:AKAP8L:chr19:-:15514285:15514366:15508436:15514468	0.94	0.9	0.98	-0.0643184	111.595	0/0	0/0	11/11	0.763829504367;0.993441358025;0.940740740961	MID	-
ENSG00000166833:NAV2:chr11:+:20072834:20072879:20070741:20075625	0.24	0.09	0.26	-0.388745	2.0558	0/0	0/0	9/11	0.933333333333;0.966666666667;1.0	PASS	-
ENSG00000127603:MACF1:chr1:+:39844132:39844195:39838268:39844874	0.91	0.87	0.98	0.396424	1.77577	0/0	0/0	8/11	0.988888888889;0.955026455342;0.977777777778	PASS	-
ENSG00000166295:ANAPC16:chr10:+:73979811:73980137:73975830:73983645	0.37	0.28	0.45	-0.0787947	1.20299	0/0	0/0	8/11	1.0;0.105031441289;0.846296296517	LOW	-
ENSG00000081189:MEF2C:chr5:-:88026027:88026051:88025164:88027545	0.09	0	0.07	0.0869787	114.592	0/0	0/0	8/11	0.988888888889;1.0;0.663386279345	MID	-
ENSG00000111788:RP11-22B23.1:chr12:+:9465212:9465291:9464427:9465470	0.87	0.82	0.99	-0.0852153	2.75275	0/0	0/0	9/11	0.231666672561;0.165678503487;0.184900288946	LOW	-
ENSG00000188493:C19orf54:chr19:-:41249809:41249886:41247344:41250463	0.94	0.92	1	-0.0606498	23.2552	0/0	0/0	9/11	1.0;0.982954545455;0.00141428650634	LOW	-
ENSG00000164118:CEP44:chr4:+:175219116:175219213:175205212:175220222	0.92	0.88	1	-0.0617337	4.03445	0/0	0/0	8/11	0.988888888889;0.955555555556;0.977777777778	PASS	-
ENSG00000117335:CD46:chr1:+:207963597:207963690:207959027:207966863	0.13	0.06	0.16	-0.316829	1.57036	0/0	0/0	11/11	0.692962963548;0.788703704543;0.914814815256	MID	-
ENSG00000072803:FBXW11:chr5:-:171423893:171424055:171337801:171433461	0.23	0.17	0.31	-0.133064	1.20863	0/0	0/0	9/11	0.955555555556;0.924074074295;0.496774124394	LOW	-
ENSG00000088387:DOCK9:chr13:-:99497582:99497626:99489863:99498177	0.05	0.02	0.05	-0.266177	1.39975	0/0	0/0	8/11	0.966666666667;0.863636364314;1.0	PASS	-
ENSG00000204054:LINC00963:chr9:+:132264675:132265418:132258367:132265601	0.79	0.7	0.92	-0.185856	8.4361	0/0	0/0	9/11	1.0;0.45993210199;0.0160567371102	LOW	-
ENSG00000064115:TM7SF3:chr12:-:27132716:27132869:27128591:27133498	0.82	0.75	0.94	-0.0985485	2.17759	0/0	0/0	8/11	0.87777777844;0.972222222222;0.966666666667	PASS	-
ENSG00000114331:ACAP2:chr3:-:195033675:195033696:195029566:195041429	0.01	0	0.01	-0.184137	1.25762	0/0	0/0	8/11	0.955555555556;1.0;0.926666666733	PASS	-
ENSG00000032742:IFT88:chr13:+:21189931:21190018:21179244:21205154	0.9	0.81	1	-0.0999944	24.0329	0/0	0/0	10/11	0.839629630248;0.917849025507;0.757407408953	MID	-
ENSG00000114541:FRMD4B:chr3:-:69298376:69298399:69273841:69299193	0.81	0.7	1	-0.181489	24.0874	0/0	0/0	8/11	0.977777777778;0.683632913258;0.643518520064	MID	-
ENSG00000175309:PHYKPL:chr5:-:177642276:177642431:177641886:177649355	0.8	0.74	0.86	-0.125779	2.65742	0/0	0/0	10/11	1.0;0.900224309384;0.961111111111	PASS	-
ENSG00000124275:MTRR:chr5:+:7886727:7886816:7885967:7889207	0.85	0.8	0.95	-0.120367	4.5849	0/0	0/0	11/11	0.735502646615;0.867515753494;1.0	MID	-
ENSG00000120008:WDR11:chr10:+:122650227:122650399:122649521:122659540	0.88	0.79	0.97	-0.0633314	2.06568	0/0	0/0	9/11	0.955555555556;0.983333333333;0.977777777778	PASS	-
ENSG00000047249:ATP6V1H:chr8:-:54723723:54723777:54714456:54727221	0.85	0.8	0.91	-0.0944861	2.76042	0/0	0/0	8/11	0.785185185406;0.905033238577;1.0	MID	-
ENSG00000096088:PGC:chr6:-:41711008:41711127:41710227:41712134	0.94	0.91	0.99	-0.0562	28.7412	0/0	0/0	9/11	0.408888890015;0.966666666667;0.977777777778	LOW	-
ENSG00000151148:UBE3B:chr12:+:109949008:109949108:109940995:109954569	0.94	0.94	1	-0.0533782	10.9686	0/0	0/0	8/11	0.966666666667;0.983333333333;0.815925926798	PASS	-
ENSG00000114956:DGUOK:chr2:+:74173845:74174033:74154179:74185272	0.7	0.56	0.8	-0.109663	1.58882	0/0	0/0	10/11	0.955555555556;0.957407407628;0.940942761157	PASS	-
ENSG00000146067:FAM193B:chr5:-:176958953:176959201:176958522:176959443	0.53	0.37	0.64	-0.115565	1.32757	0/0	0/0	8/11	0.877777777778;0.680740742385;0.773013468418	MID	-
ENSG00000071054:MAP4K4:chr2:+:102480282:102480513:102476326:102481391	0.24	0.07	0.4	0.199429	6.42087	0/0	0/0	9/11	0.977777777778;0.948148148259;1.0	PASS	-
ENSG00000115875:SRSF7:chr2:-:38976039:38976488:38975795:38976670	0.19	0.07	0.32	-0.193003	1.31401	0/0	0/0	9/11	0.988888888889;0.988888888889;0.974074074295	PASS	-
ENSG00000108395:TRIM37:chr17:-:57078958:57079102:57076820:57089688	0.71	0.62	0.83	-0.1677	2.33527	0/0	0/0	10/11	0.933333333333;0.875925926367;0.785110070163	MID	-
ENSG00000079819:EPB41L2:chr6:-:131191467:131191521:131191266:131206235	0.08	0.02	0.1	-0.199373	1.27886	0/0	0/0	8/11	0.851851852735;1.0;0.901851852073	PASS	-
ENSG00000101247:NDUFAF5:chr20:+:13775483:13775587:13769298:13779106	0.83	0.65	1	-0.144566	7.38528	0/0	0/0	10/11	0.875925926367;0.902777777778;0.933333333333	PASS	-
ENSG00000163126:ANKRD23:chr2:-:97504235:97505381:97499277:97505733	0.07	0.03	0.11	-0.50757	2.22247	0/0	0/0	8/11	1.0;0.894814815621;0.665457073392	MID	-
ENSG00000110888:CAPRIN2:chr12:-:30886562:30886645:30883216:30887901	0.49	0.43	0.56	-0.354357	3.37635	0/0	0/0	10/11	0.918518518739;0.924322289157;0.911111111773	PASS	-
ENSG00000152061:RABGAP1L:chr1:+:174241551:174241618:174221728:174244970	0.93	0.9	1	-0.0665691	9.44067	0/0	0/0	10/11	0.855555555556;0.972947761194;0.977777777778	PASS	-
ENSG00000127472:PLA2G5:chr1:+:20416281:20416388:20412720:20417060	0.95	0.92	1	0.29923	1.45984	0/0	0/0	9/11	1.0;1.0;0.974074074295	PASS	-
[truncated: 949 more rows]

## Sheet: 2b
Dataset S2. IRIS analysis of neuroendocrine prostate cancer (NEPC). b. Predicted HLA02:01-binding epitopes or HLA03:01-binding epitopes from IRIS-identified NEPC-associated skipped exon (SE) events.
Definitions of IRIS report columns
epitope: IRIS-predicted epitope sequence
as_event: Events are named by their genomic coordinates, gene identifiers, and gene symbols. The four genomic coordinates (separated by ";") of an SE event are the positions of the start of the target exon, the end of the target exon, the end of the upstream exon, and the start of the downstream exon
tumor_enriched_isoform_for_sj_peptide, inclusion_junction: SJ peptide translated by IRIS based on the tumor-enriched isoform, which can be either the skipping or inclusion isoform. If the tumor-enriched isoform is the exon inclusion isoform, then the IRIS-predicted epitope encoded by the upstream or downstream inclusion SJ is indicated by 'inc1' or 'inc2', respectively
hla_types: Predicted HLA types and binding affinity (IC50, unit nM)
mean_psi, q1_psi, q3_psi: Average, first quartile (Q1), and third quartile (Q3) of the PSI value of user-provided tumor samples
delta_psi: Difference between the average PSI value of the user-provided tumor samples and the average PSI value of all normal tissue types of the normal tissue panel
fc_of_tumor_enriched_isoform: Fold-change of the proportion of the tumor-enriched isoform in tumor tissues over the average proportion of the tumor-enriched isoform in all normal tissue types of the normal tissue panel
tissue_matched_normal_tissue_panel, tumor_panel, normal_tissue_panel: Number of significant tumor-normal AS comparisons (in consistent direction) / total number of tumor-normal AS comparisons. 'Degree of tumor association' is the number of significant AS comparisons in the 'normal tissue panel'
mappability, mappability_tag: Genomic mappability of the SJ regions (upstream, middle exon, and downstream), based on the UCSC mappability track. A threshold > 0.8 is labeled as 'PASS'; a threshold of 0.7-0.8 is labeled as 'MID'; otherwise, the threshold is labeled as 'LOW'
mean_gene_exp, q1_gene_exp, q3_gene_exp: Average, first quartile (Q1), and third quartile (Q3) of the gene expression FPKM value of user-provided tumor samples
canonical_match: Match to UniProtKB canonical sequence
peptide_uniqueness: Whether the SJ peptide sequence is unique within all annotated SJs and detected SJs in the analysis
tumor_specificity_screen_summary: Summary of SJ count-based tumor-specificity screen. 'Only alternative junctions’ indicates a tumor-specific AS event, where all SJ(s) of its corresponding tumor-enriched isoform are tumor-specific as defined by the tumor-specificity screen. 'Other combination' indicates some but not all SJ(s) of its corresponding tumor-enriched isoform are tumor-specific. '-' ind…
epitope	as_event	tumor_enriched_isoform_for_sj_peptide	inclusion_junction	hla_types	mean_psi	q1_psi	q3_psi	delta_psi	fc_of_tumor_enriched_isoform	tissue_matched_normal_tissue_panel	tumor_panel	normal_tissue_panel	mappability	mappability_tag	mean_gene_exp	q1_gene_exp	q3_gene_exp	canonical_match	peptide_uniqueness	tumor_specificity_screen_summary
ILLRLLLTLT	ENSG00000103429:BFAR:chr16:+:14742244:14742449:14738466:14748922	skp		HLA-A*02:01|189.323708242	0.92	0.87	0.96	-0.0539032	2.82969	0/0	0/0	8/11	0.925925926367;0.948148148259;0.922222222884	PASS	13.75	8.16	17.27	NonCanonical	unique:ENSG00000103429	-
SLCVRLAGL	ENSG00000067365:METTL22:chr16:+:8738385:8738582:8736422:8739964	inc	inc1	HLA-A*02:01|277.083427601	0.91	0.87	1	0.273775	1.42932	0/0	0/0	8/11	0.91629629665;0.974444444478;0.977777777778	PASS	13.71	7.53	16.37	NonCanonical	unique:ENSG00000067365	-
FHPLKDYCLEV	ENSG00000059588:TARBP1:chr1:-:234534127:234534299:234529583:234536926	skp		HLA-A*02:01|311.029130141	0.77	0.63	0.89	-0.124625	2.14331	0/0	0/0	10/11	0.761640212602;0.909259259701;0.890185185605	MID	19.41	9.37	29.19	NonCanonical	unique:ENSG00000059588	-
LLFRNLEEK	ENSG00000130475:FCHO1:chr19:+:17895533:17895733:17893981:17897382	skp		HLA-A*03:01|167.759312717	0.93	0.94	0.99	-0.0655862	9.08883	0/0	0/0	8/11	1.0;0.93888888922;0.944444444444	PASS	5.04	1.16	7.79	NonCanonical	unique:ENSG00000130475	-
LLGIAKGLGK	ENSG00000140400:MAN2C1:chr15:-:75656339:75656529:75655089:75656828	inc	inc2	HLA-A*03:01|39.9023152473	0.96	0.95	1	0.0763591	1.08655	0/0	0/0	8/11	0.829629630182;0.906481481592;0.977777777778	PASS	101.13	30.32	179.27	Q9NTJ4	unique:ENSG00000140400	-
RRSYYSYSYY	ENSG00000152894:PTPRK:chr6:-:128327170:128327200:128326389:128330274	inc	inc2	HLA-A*03:01|177.776131367	0.27	0.05	0.46	0.266246	304.583	0/0	0/0	10/11	0.852222222918;0.936111111442;0.977777777778	PASS	10.52	3.73	13.5	NonCanonical	unique:ENSG00000152894	Only alternative junctions|chr6:128326390:128327170;chr6:128327201:128330274
YTDMGRFTI	ENSG00000125814:NAPB:chr20:-:23375775:23375822:23375636:23383629	inc	inc1	HLA-A*02:01|373.172657921	0.89	0.85	0.97	0.624221	3.32676	0/0	0/0	8/11	0.885185185406;1.0;0.818518518739	PASS	8.65	4.5	12.43	P54920;Q9H115	unique:ENSG00000125814	Other combination|chr20:23375823:23383629
GLSSHEELL	ENSG00000105397:TYK2:chr19:-:10464203:10464322:10461644:10464717	skp		HLA-A*02:01|401.81783498	0.86	0.85	0.92	-0.116971	5.33638	0/0	0/0	10/11	0.955555555556;0.938888888889;0.914814814925	PASS	117.17	33.28	208.5	NonCanonical	unique:ENSG00000105397	-
IQFVSILFPK	ENSG00000168116:KIAA1586:chr6:+:56915571:56915652:56912194:56917483	skp		HLA-A*03:01|64.672126121	0.82	0.72	0.91	-0.0912217	2.03751	0/0	0/0	8/11	0.470370372136;0.884960133352;0.663549048826	LOW	3.91	2.75	5.09	NonCanonical	unique:ENSG00000168116	-
KLGDMSSYSI	ENSG00000101150:TPD52L2:chr20:+:62518916:62518958:62514173:62520542	inc	inc1	HLA-A*02:01|99.3277768568	0.23	0.11	0.34	0.221588	47.8109	0/0	0/0	10/11	0.787037037479;0.952380952381;0.944444444444	MID	44.41	39.1	53.87	NonCanonical	unique:ENSG00000101150	Only alternative junctions|chr20:62514174:62518916;chr20:62518959:62520542
AACICLLTFV	ENSG00000103064:SLC7A6:chr16:+:68321225:68321338:68309152:68321648	skp		HLA-A*02:01|385.094841624	0.1	0.04	0.14	-0.184188	1.2576	0/0	0/0	8/11	0.82962962985;0.938888888889;0.933333333333	PASS	5.56	3.77	7.05	Q92536	unique:ENSG00000103064	-
SLCQLRNRLK	ENSG00000145348:TBCK:chr4:-:107158647:107158695:107157965:107163626	skp		HLA-A*03:01|129.67682498	0.07	0.01	0.13	-0.108878	1.13247	0/0	0/0	8/11	0.977777777778;0.947916666667;0.869444444444	PASS	10.91	7.23	13.48	Q8TEA7	unique:ENSG00000145348	-
HMGEGEVSL	ENSG00000113742:CPEB4:chr5:+:173370028:173370052:173337607:173371969	inc	inc2	HLA-A*02:01|268.179748748	0.31	0.14	0.43	0.302859	27.3026	0/0	0/0	10/11	0.835925926434;0.826388890545;0.922222222222	PASS	9.62	5.51	12.4	NonCanonical	unique:ENSG00000113742	-
ATSVGHLIAY	ENSG00000141198:TOM1L1:chr17:+:52981068:52981153:52978284:52990026	skp		HLA-A*03:01|314.272211429	0.72	0.68	0.82	-0.176737	2.85099	0/0	0/0	8/11	1.0;0.96093749439;0.962962963184	PASS	17.4	10.16	22.72	NonCanonical	unique:ENSG00000141198	-
NMDGKELVSV	ENSG00000134574:DDB2:chr11:+:47256307:47256485:47256223:47256820	skp		HLA-A*02:01|127.485569338	0.72	0.58	0.86	-0.146095	2.12368	0/0	0/0	10/11	0.755555555556;0.670740740995;0.955555555556	MID	17.78	8.2	18.06	NonCanonical	unique:ENSG00000134574	-
GVFDEKYFLV	ENSG00000163935:SFMBT1:chr3:-:52966077:52966324:52962357:52968828	skp		HLA-A*02:01|75.2825688826	0.94	0.94	1	-0.0575843	47.4126	0/0	0/0	9/11	0.977777777778;0.956666666683;0.896296297179	PASS	4.55	2.96	5.63	NonCanonical	unique:ENSG00000163935	-
NICYAINLGK	ENSG00000136044:APPL2:chr12:-:105570653:105570794:105569860:105571003	skp		HLA-A*03:01|51.5523054694	0.85	0.78	0.93	-0.12377	5.44873	0/0	0/0	11/11	0.85740740829;0.908101852073;0.818518518739	PASS	19.01	11.02	28.03	NonCanonical	unique:ENSG00000136044	-
RLTALQGIQV	ENSG00000163681:SLMAP:chr3:+:57850533:57850584:57850443:57850968	skp		HLA-A*02:01|280.169678317	0.83	0.74	0.89	-0.116858	3.10301	0/0	0/0	8/11	0.903703704145;0.93137254902;0.862037037479	PASS	9.84	6.46	12.59	NonCanonical	unique:ENSG00000163681	-
RQVLFPFHL	ENSG00000050426:LETMD1:chr12:+:51445874:51445990:51442968:51447594	inc	inc2	HLA-A*02:01|424.893507215	0.85	0.77	0.92	0.147635	1.21048	0/0	0/0	9/11	0.859259259701;0.924074074295;0.966666666667	PASS	30.31	22.58	33.52	NonCanonical	unique:ENSG00000050426	-
ALLARHEQV	ENSG00000100033:PRODH:chr22:-:18918502:18918711:18913235:18923527	skp		HLA-A*02:01|162.56401285	0.85	0.76	1	-0.103486	3.06844	0/0	0/0	8/11	0.416666671303;0.83888888922;0.822222222884	LOW	3.53	0.27	5.91	NonCanonical	unique:ENSG00000100033	-
STMYYLWMLA	ENSG00000116521:SCAMP3:chr1:-:155227075:155227177:155226582:155228616	skp		HLA-A*02:01|207.116540808	0.89	0.85	0.96	-0.0631443	2.41635	0/0	0/0	9/11	0.951851852073;0.852443329927;0.966666666667	PASS	36.78	22.58	53.4	NonCanonical	unique:ENSG00000116521	-
LTSPGGGGK	ENSG00000196498:NCOR2:chr12:-:124811954:124812179:124810916:124815390	inc	inc1	HLA-A*03:01|376.169243297	0.92	0.89	0.98	0.209423	1.34808	0/0	0/0	10/11	0.988888888889;0.906837607051;0.922222222222	PASS	47.48	30.92	54.95	Q9Y618	unique:ENSG00000196498	-
KMIMGTAIVV	ENSG00000171735:CAMTA1:chr1:+:6880240:6880310:6845635:6885151	skp		HLA-A*02:01|26.7204751265	0.71	0.66	0.8	-0.0827446	1.4049	0/0	0/0	10/11	1.0;0.807725541932;0.825925926367	PASS	57.61	23.31	81.35	NonCanonical	unique:ENSG00000171735	-
IMSEQELRI	ENSG00000097033:SH3GLB1:chr1:+:87194085:87194124:87190088:87200284	inc	inc2	HLA-A*02:01|169.859141661	0.21	0.07	0.27	0.198729	25.2216	0/0	0/0	11/11	0.69793650926;0.865384616149;0.900000000662	MID	25.79	11.85	38.3	NonCanonical	unique:ENSG00000097033	-
FLSFCVIFIVV	ENSG00000168995:SIGLEC7:chr19:+:51650010:51650107:51649378:51650477	inc	inc2	HLA-A*02:01|109.686269609	0.94	0.91	1	0.227981	1.31808	0/0	0/0	9/11	0.50407407648;0.382037039929;0.470370372136	LOW	0.54	0.2	0.72	Q9Y286	unique:ENSG00000168995	-
FMTYNSCARL	ENSG00000166167:BTRC:chr10:+:103221737:103221815:103113985:103239124	skp		HLA-A*02:01|108.134483816	0.88	0.83	0.93	-0.0955249	4.71543	0/0	0/0	10/11	0.944444445107;0.946280710972;0.955555555556	PASS	3.95	2.97	4.25	NonCanonical	unique:ENSG00000166167	-
QTHIRATCLK	ENSG00000278535:DHRS11:chr17:+:34956099:34956192:34955479:34956400	skp		HLA-A*03:01|133.994700253	0.88	0.83	0.95	-0.0810805	3.29231	0/0	0/0	8/11	0.937037037479;0.933333333333;0.988888888889	PASS	9.33	6.56	12.04	NonCanonical	unique:ENSG00000278535	-
FLAGCSDGSI	ENSG00000126870:WDR60:chr7:+:158727108:158727240:158723206:158734615	inc	inc2	HLA-A*02:01|80.9246842988	0.99	0.99	1	0.0968943	1.10847	0/0	0/0	8/11	0.977777777778;0.853518519633;0.966666666667	PASS	5.6	3.53	7.24	Q8WVS4	unique:ENSG00000126870	-
ASGQAKSSSK	ENSG00000137776:SLTM:chr15:-:59191667:59192136:59191051:59193458	inc	inc1	HLA-A*03:01|252.873581358	0.81	0.68	0.95	0.205027	1.34087	0/0	0/0	9/11	0.595740742981;0.905000000364;0.92962962985	LOW	34.41	18.94	45.97	Q9NWH9	unique:ENSG00000137776	-
MITSQIRQYV	ENSG00000188092:GPR89B:chr1:+:147408740:147408800:147400691:147410827	skp		HLA-A*02:01|285.406040735	0.9	0.85	1	-0.0695268	3.62037	0/0	0/0	9/11	0.462962965171;0.409722226858;0.319259267714	LOW	0.61	0.42	0.7	NonCanonical	unique:ENSG00000188092	-
FLHVKWLKI	ENSG00000097033:SH3GLB1:chr1:+:87195770:87195794:87194172:87200284	inc	inc1	HLA-A*02:01|212.029088597	0.96	0.97	1	0.735807	4.27045	0/0	0/0	9/11	0.840740740961;0.530555558701;0.900000000662	LOW	25.79	11.85	38.3	NonCanonical	unique:ENSG00000097033	Only alternative junctions|chr1:87194173:87195770;chr1:87195795:87200284
MSIKLHQVNK	ENSG00000100731:PCNX1:chr14:+:71568706:71568937:71556059:71570111	skp		HLA-A*03:01|161.043467871	0.94	1	1	-0.056848	237.151	0/0	0/0	10/11	0.87962962985;0.953703703814;0.940740740961	PASS	7.52	4.8	9.33	NonCanonical	unique:ENSG00000100731	-
LLLIEALGI	ENSG00000128513:POT1:chr7:-:124469307:124469396:124467359:124481026	skp		HLA-A*02:01|214.626853456	0.89	0.77	0.99	-0.107275	16.0562	0/0	0/0	11/11	0.860317461441;0.8673923471;0.922222222222	PASS	10.11	7.38	12.86	NonCanonical	unique:ENSG00000128513	-
GISLIVPGK	ENSG00000076864:RAP1GAP:chr1:-:21930150:21930405:21929406:21932558	skp		HLA-A*03:01|273.125480942	0.05	0.02	0.05	-0.177289	1.22936	0/0	0/0	8/11	1.0;0.92962962985;0.977777777778	PASS	13.24	3.67	11.8	P47736	unique:ENSG00000076864	-
ALGQLFEGMK	ENSG00000105552:BCAT2:chr19:-:49310256:49310331:49303554:49314240	skp		HLA-A*03:01|256.90390855	0.45	0.34	0.56	-0.2793	2.03675	0/0	0/0	11/11	1.0;0.878486106396;0.988888888889	PASS	31.34	18.53	45.14	NonCanonical	unique:ENSG00000105552	-
SLSWMCKTL	ENSG00000162585:FAAP20:chr1:-:2118276:2118645:2116952:2125077	inc	inc2	HLA-A*02:01|444.187657921	0.47	0.34	0.61	0.252866	2.16669	0/0	0/0	8/11	0.887037037147;0.92314814859;1.0	PASS	55.04	28.74	87.23	NonCanonical	unique:ENSG00000162585	-
YMLKNVRAM	ENSG00000130653:PNPLA7:chr9:-:140437093:140437253:140417309:140437883	skp		HLA-A*02:01|134.497214008	0.85	0.78	1	-0.144194	37.6199	0/0	0/0	8/11	1.0;0.842962963217;1.0	PASS	8.76	2.28	14.89	NonCanonical	unique:ENSG00000130653	-
KLAGFELRK	ENSG00000168404:MLKL:chr16:-:74710198:74710323:74709662:74712796	skp		HLA-A*03:01|15.4658409136	0.27	0.1	0.4	-0.207856	1.39859	0/0	0/0	8/11	0.955555555556;0.955555555887;0.914814815256	PASS	2.5	0.83	2.97	Q8NB16	unique:ENSG00000168404	-
MLDFSNPSA	ENSG00000158987:RAPGEF6:chr5:-:130805493:130805508:130799974:130808279	inc	inc2	HLA-A*02:01|57.6598416221	0.1	0	0.15	0.101083	239.025	0/0	0/0	8/11	0.842592593034;0.933333333333;0.811731601838	PASS	3.16	2.29	3.46	NonCanonical	unique:ENSG00000158987	-
ALTENCLIK	ENSG00000070759:TESK2:chr1:-:45820974:45821121:45813672:45851583	skp		HLA-A*03:01|499.314421173	0.86	0.79	0.92	-0.0938216	2.92627	0/0	0/0	9/11	0.955555555556;0.942592592703;0.944444444444	PASS	4.55	2.49	6.69	NonCanonical	unique:ENSG00000070759	-
TALQEHLLSK	ENSG00000163681:SLMAP:chr3:+:57850533:57850584:57850443:57857362	skp		HLA-A*03:01|197.078228809	0.7	0.6	0.87	-0.179512	2.50016	0/0	0/0	9/11	0.903703704145;0.93137254902;0.88425925937	PASS	9.84	6.46	12.59	NonCanonical	unique:ENSG00000163681	-
ALCYFLLQI	ENSG00000164828:SUN1:chr7:+:889156:889240:883157:891020	inc	inc2	HLA-A*02:01|108.139211784	0.8	0.74	0.87	0.34587	1.75846	0/0	0/0	8/11	0.922222222222;0.973214285714;0.874074074957	PASS	81.96	43.69	91.95	NonCanonical	unique:ENSG00000164828	-
SQLERQAWV	ENSG00000109680:TBC1D19:chr4:+:26614790:26614863:26585914:26622234	skp		HLA-A*02:01|112.184946618	0.67	0.57	0.79	-0.301072	11.2169	0/0	0/0	8/11	0.966666666667;0.794121009846;0.933333333333	MID	3.38	1.9	4.44	NonCanonical	multi:ENSG00000109680;ENSG00000109680;ENSG00000109680	-
KAVSRGKAGK	ENSG00000172292:CERS6:chr2:+:169622831:169622855:169622258:169626019	inc	inc1	HLA-A*03:01|167.813128082	0.23	0.12	0.34	0.218365	16.9926	0/0	0/0	8/11	0.955555555556;0.881944445272;0.95	PASS	15.18	6.83	25.14	NonCanonical	unique:ENSG00000172292	-
SSAHMGSHGK	ENSG00000100241:SBF1:chr22:-:50895462:50895540:50895102:50897683	skp		HLA-A*03:01|240.408672572	0.33	0.17	0.48	-0.468657	3.3124	0/0	0/0	10/11	0.383333339956;0.642487982145;0.877777777778	LOW	24.14	13.97	30.65	O95248	unique:ENSG00000100241	-
MLCDFIETHYL	ENSG00000167996:FTH1:chr11:-:61732840:61733049:61732363:61734783	skp		HLA-A*02:01|260.879353426	0.87	0.84	0.93	-0.115859	7.39921	0/0	0/0	11/11	0.0807051301003;0.53154914644;0.436602565481	LOW	1321.66	716.14	1891.85	NonCanonical	unique:ENSG00000167996	-
CMENVSFSL	ENSG00000150967:ABCB9:chr12:-:123425353:123425542:123424831:123428937	skp		HLA-A*02:01|182.625568071	0.7	0.64	0.79	-0.158329	2.12969	0/0	0/0	9/11	0.988888888889;0.934788359909;0.889629629917	PASS	4.48	2.77	5.64	NonCanonical	unique:ENSG00000150967	-
LVFVGRNRKK	ENSG00000163319:MRPS18C:chr4:+:84379498:84379582:84378111:84382125	skp		HLA-A*03:01|173.618412496	0.82	0.65	1	-0.114328	2.77409	0/0	0/0	9/11	0.703650794509;0.553465310307;0.1795972518	LOW	16.06	11.6	21.1	NonCanonical	unique:ENSG00000163319	-
VVEFRKFYSK	ENSG00000146282:RARS2:chr6:-:88258308:88258364:88255417:88265125	skp		HLA-A*03:01|89.0686414885	0.84	0.82	0.92	-0.0867745	2.16956	0/0	0/0	10/11	0.864629629917;0.902380952612;0.833333334658	PASS	15.35	7.81	20.59	NonCanonical	unique:ENSG00000146282	-
AVLESTQGV	ENSG00000060237:WNK1:chr12:+:989886:990165:987527:990857	inc	inc2	HLA-A*02:01|134.096726104	0.48	0.38	0.59	0.295371	2.62282	0/0	0/0	9/11	0.720692608018;0.846296296517;0.877777777778	MID	22.4	15.95	27.73	Q9H4A3	unique:ENSG00000060237	-
YMLKNVRAML	ENSG00000130653:PNPLA7:chr9:-:140437093:140437253:140417309:140437883	skp		HLA-A*02:01|76.4283915905	0.85	0.78	1	-0.144194	37.6199	0/0	0/0	8/11	1.0;0.842962963217;1.0	PASS	8.76	2.28	14.89	NonCanonical	unique:ENSG00000130653	-
YLVFLLIYS	ENSG00000050426:LETMD1:chr12:+:51449769:51449804:51447643:51449926	skp		HLA-A*02:01|117.347967643	0.73	0.58	0.84	-0.19927	3.80069	0/0	0/0	11/11	0.977777777778;0.985714285714;0.977777777778	PASS	30.31	22.58	33.52	NonCanonical	unique:ENSG00000050426	-
YFMATNSLHL	ENSG00000129315:CCNT1:chr12:-:49089781:49089945:49089612:49091920	inc	inc2	HLA-A*02:01|169.884982262	0.9	0.85	0.98	0.236381	1.35372	0/0	0/0	9/11	0.758059695824;0.930555555721;0.837037037479	MID	5.87	4.02	6.83	O60583;O60563	unique:ENSG00000129315	-
KTLSQAIVK	ENSG00000163714:U2SURP:chr3:+:142742816:142742860:142741906:142745990	inc	inc1	HLA-A*03:01|49.4974156418	0.86	0.79	0.97	0.249452	1.40792	0/0	0/0	8/11	0.605637862285;0.875000000677;0.988888888889	MID	32.44	18.63	49.03	O15042	unique:ENSG00000163714	-
TINPGLRETK	ENSG00000163138:PACRGL:chr4:+:20709425:20709493:20706437:20714410	skp		HLA-A*03:01|243.615327605	0.7	0.56	0.86	-0.179892	2.51667	0/0	0/0	8/11	0.874074074295;0.806602331645;0.874074074295	PASS	8.63	4.37	11.33	NonCanonical	unique:ENSG00000163138	-
YTHSYEVPV	ENSG00000115425:PECR:chr2:-:216903913:216904083:216861188:216908626	skp		HLA-A*02:01|63.857797605	0.84	0.7	0.97	-0.129	4.9228	0/0	0/0	11/11	0.966666666667;0.824629630066;0.937037037479	PASS	7.13	4.1	8.49	NonCanonical	unique:ENSG00000115425	-
MVLHYLQRV	ENSG00000164329:PAPD4:chr5:+:78952780:78952824:78945013:78964714	skp		HLA-A*02:01|36.9654352132	0.78	0.68	0.9	-0.117089	2.18158	0/0	0/0	10/11	0.896296296517;0.762809917669;0.988888888889	MID	11.05	9.05	13.66	NonCanonical	unique:ENSG00000164329	-
LSFCVIFIV	ENSG00000168995:SIGLEC7:chr19:+:51650010:51650107:51649378:51650477	inc	inc2	HLA-A*02:01|154.747915058	0.94	0.91	1	0.227981	1.31808	0/0	0/0	9/11	0.50407407648;0.382037039929;0.470370372136	LOW	0.54	0.2	0.72	Q9Y286	unique:ENSG00000168995	-
WIALKFALYK	ENSG00000108509:CAMTA2:chr17:-:4872794:4872815:4872632:4872924	inc	inc1	HLA-A*03:01|39.018428919	0.65	0.49	0.92	0.634818	54.0056	0/0	0/0	10/11	0.818518519402;0.888888889835;0.922222222884	PASS	25.06	8.83	37.22	O94983	unique:ENSG00000108509	-
MTLPSDLRK	ENSG00000131626:PPFIA1:chr11:+:70197099:70197129:70194526:70200406	inc	inc1	HLA-A*03:01|107.237498164	0.39	0.13	0.56	0.336921	7.71432	0/0	0/0	10/11	1.0;0.897222222884;0.977777777778	PASS	26.04	18.43	35.94	O75334;O75335	unique:ENSG00000131626	-
LLSNSSSLWR	ENSG00000143374:TARS2:chr1:+:150468957:150469104:150464965:150470005	inc	inc1	HLA-A*03:01|226.219766671	0.64	0.53	0.73	0.179758	1.3936	0/0	0/0	11/11	0.944444444444;0.927777777778;0.988888888889	PASS	13.78	9.55	17.05	Q9BW92	unique:ENSG00000143374	-
KTIQPPRHSK	ENSG00000196776:CD47:chr3:-:107768465:107768498:107766139:107770785	inc	inc2	HLA-A*03:01|61.0618408368	0.55	0.43	0.76	0.524203	19.5577	0/0	0/0	11/11	0.720641026563;0.834343435186;0.922222222222	MID	28.32	10.8	50.58	NonCanonical	unique:ENSG00000196776	-
LSFCVIFIVV	ENSG00000168995:SIGLEC7:chr19:+:51650010:51650107:51649378:51650477	inc	inc2	HLA-A*02:01|295.05865752	0.94	0.91	1	0.227981	1.31808	0/0	0/0	9/11	0.50407407648;0.382037039929;0.470370372136	LOW	0.54	0.2	0.72	Q9Y286	unique:ENSG00000168995	-
VLMTLAARAM	ENSG00000143797:MBOAT2:chr2:-:9002400:9002452:9000894:9002719	skp		HLA-A*02:01|293.860751787	0.03	0.01	0.04	-0.132773	1.1585	0/0	0/0	11/11	1.0;0.762820513776;0.479385884189	LOW	20.42	9.54	19.23	Q6ZWT7	unique:ENSG00000143797	-
FLSFCVIFIV	ENSG00000168995:SIGLEC7:chr19:+:51650010:51650107:51649378:51650477	inc	inc2	HLA-A*02:01|6.54883213318	0.94	0.91	1	0.227981	1.31808	0/0	0/0	9/11	0.50407407648;0.382037039929;0.470370372136	LOW	0.54	0.2	0.72	Q9Y286	unique:ENSG00000168995	-
HIEAKKLEKK	ENSG00000112851:ERBIN:chr5:+:65367996:65368119:65350779:65372143	inc	inc1	HLA-A*03:01|407.825101592	0.14	0.08	0.2	0.107445	4.10522	0/0	0/0	8/11	0.825925926367;0.948148148259;0.988888888889	PASS	13.9	11.21	15.87	Q96RT1	multi:ENSG00000112851;ENSG00000112851	-
SLYSLARAVL	ENSG00000160781:PAQR6:chr1:-:156214932:156215068:156214702:156215572	skp		HLA-A*02:01|281.999507736	0.91	0.86	1	-0.0829775	8.37611	0/0	0/0	10/11	0.988888888889;0.988888888889;0.788888890213	MID	4.72	1.01	5.19	NonCanonical	unique:ENSG00000160781	-
GLLKRTIFLT	ENSG00000115750:TAF1B:chr2:+:10015993:10016147:10008558:10022834	skp		HLA-A*02:01|346.873886395	0.83	0.73	0.94	-0.115085	2.95828	0/0	0/0	10/11	0.935783476134;0.924074074295;0.725555557013	MID	4.07	2.69	4.91	NonCanonical	unique:ENSG00000115750	-
SVAPVFTVYL	ENSG00000124532:MRS2:chr6:+:24408635:24408672:24405469:24412449	skp		HLA-A*02:01|413.199689096	0.86	0.77	0.94	-0.0837915	2.50869	0/0	0/0	8/11	0.73333333532;0.806306306575;0.444444451067	LOW	12.92	6.1	17.85	NonCanonical	unique:ENSG00000124532	-
KVIRRPSVR	ENSG00000143624:INTS3:chr1:+:153735708:153735838:153735323:153736307	skp		HLA-A*03:01|351.715828647	0.94	0.99	1	-0.0588741	16.5594	0/0	0/0	10/11	0.951851852073;0.916666666667;0.940740740961	PASS	29.21	18.4	38.11	NonCanonical	unique:ENSG00000143624	-
TVYNQRAYQK	ENSG00000171551:ECEL1:chr2:-:233345800:233345866:233345523:233346215	skp		HLA-A*03:01|40.3663719497	0.84	0.81	0.86	-0.119143	3.72547	0/0	0/0	8/11	0.977777777778;0.96401515874;0.900740741028	PASS	8.37	0.09	1.35	NonCanonical	unique:ENSG00000171551	-
TLMSIVASIY	ENSG00000163638:ADAMTS9:chr3:-:64641467:64641551:64641367:64644177	inc	inc2	HLA-A*02:01|498.264152448	0.98	0.97	1	0.253103	1.35042	0/0	0/0	8/11	0.793240741392;0.729470488571;0.870370370812	MID	2.65	1.18	3.36	Q9P2N4	unique:ENSG00000163638	-
KTLSQAIVKV	ENSG00000163714:U2SURP:chr3:+:142742816:142742860:142741906:142745990	inc	inc1	HLA-A*02:01|481.829906854	0.86	0.79	0.97	0.249452	1.40792	0/0	0/0	8/11	0.605637862285;0.875000000677;0.988888888889	MID	32.44	18.63	49.03	O15042	unique:ENSG00000163714	-
LLKDDRLAK	ENSG00000145979:TBC1D7:chr6:-:13321139:13321327:13307977:13327018	skp		HLA-A*03:01|349.366300545	0.94	0.91	1	-0.0588833	50.8772	0/0	0/0	10/11	0.796296296848;0.948148148259;0.988888888889	MID	14.91	11.97	17.16	NonCanonical	unique:ENSG00000145979	-
QLHESQKDYK	ENSG00000085733:CTTN:chr11:+:70267575:70267686:70266616:70269045	inc	inc1	HLA-A*03:01|499.089046016	0.86	0.84	0.92	0.31545	1.63392	0/0	0/0	10/11	0.907734205015;0.933333333333;0.955555555556	PASS	85.16	41.24	139.84	Q14247	unique:ENSG00000085733	-
ASAQLPNFRK	ENSG00000198917:SPOUT1:chr9:-:131586025:131586173:131585112:131586350	skp		HLA-A*03:01|187.199988612	0.83	0.79	0.89	-0.105188	2.72701	0/0	0/0	11/11	0.802314815256;0.957777777811;0.751851852238	MID	30.57	16.56	47.58	NonCanonical	unique:ENSG00000198917	-
RLTTFQRFEV	ENSG00000127990:SGCE:chr7:-:94217089:94217124:94214827:94218000	inc	inc1	HLA-A*02:01|62.6139635387	0.18	0.04	0.28	0.175535	31.0758	0/0	0/0	10/11	0.8933333334;0.938095238379;0.818518519402	PASS	18.28	10.39	19.66	NonCanonical	unique:ENSG00000127990	-
FLPRVYKADV	ENSG00000130734:ATG4D:chr19:+:10657514:10657751:10655806:10659579	skp		HLA-A*02:01|209.336411699	0.68	0.63	0.72	-0.106978	1.50836	0/0	0/0	9/11	0.885185185406;0.863862434237;0.880370370878	PASS	37.21	17.99	60.62	NonCanonical	unique:ENSG00000130734	-
RLSIEGNIGL	ENSG00000114956:DGUOK:chr2:+:74166036:74166149:74154179:74184251	skp		HLA-A*02:01|105.184608169	0.74	0.63	0.86	-0.146925	2.31755	0/0	0/0	11/11	0.955555555556;0.95925925937;0.834928776572	PASS	29.51	19.74	37.33	NonCanonical	multi:ENSG00000114956;ENSG00000114956;ENSG00000114956	-
FFAEVTVSA	ENSG00000160796:NBEAL2:chr3:+:47048730:47048840:47047939:47049014	inc	inc1	HLA-A*02:01|418.579265937	0.99	0.99	1	0.0905176	1.10013	0/0	0/0	8/11	1.0;0.908333333333;0.809259259701	PASS	24.65	11.44	31.42	NonCanonical	unique:ENSG00000160796	-
KTSKLRGLK	ENSG00000204843:DCTN1:chr2:-:74603868:74603889:74598855:74604558	inc	inc2	HLA-A*03:01|47.6638093588	0.08	0	0.07	0.0788774	83.3871	0/0	0/0	10/11	0.743333334393;1.0;0.933333333664	MID	34.15	27.77	42.4	Q14203	unique:ENSG00000204843	Other combination|chr2:74598856:74603868
RPSRPASYKK	ENSG00000154310:TNIK:chr3:-:170824971:170824995:170819422:170825853	inc	inc2	HLA-A*03:01|246.703954348	0.61	0.52	0.75	0.436794	3.49841	0/0	0/0	9/11	0.988888888889;0.9375;0.925925926367	PASS	4.02	1.77	4.56	Q9UKE5	unique:ENSG00000154310	-
GLQMLWADAK	ENSG00000050426:LETMD1:chr12:+:51445874:51445990:51442968:51447560	inc	inc1	HLA-A*03:01|289.06842973	0.89	0.86	0.97	0.139841	1.18682	0/0	0/0	9/11	0.859259259701;0.924074074295;0.966666666667	PASS	30.31	22.58	33.52	Q6P1Q0	unique:ENSG00000050426	-
VQLPSQTPSK	ENSG00000214026:MRPL23:chr11:+:1977485:1977678:1974085:1993788	skp		HLA-A*03:01|330.102483272	0.92	0.87	1	-0.0641381	4.99983	0/0	0/0	8/11	0.977777777778;0.737037037479;0.885185185406	MID	49.28	19.48	62.01	NonCanonical	unique:ENSG00000214026	-
KLDEQGLTPL	ENSG00000197555:SIPA1L1:chr14:+:72117006:72117226:72090953:72125049	skp		HLA-A*02:01|68.384634204	0.88	0.8	1	-0.0840372	3.47172	0/0	0/0	8/11	0.837777778506;0.937037037147;0.824853195672	PASS	17.39	12.53	18.53	NonCanonical	unique:ENSG00000197555	-
SLHECAEVL	ENSG00000042062:FAM65C:chr20:-:49225829:49225893:49225275:49226109	skp		HLA-A*02:01|216.493906929	0.78	0.67	0.97	-0.220631	264.865	0/0	0/0	11/11	0.890740740961;0.970703125;1.0	PASS	5.75	1.03	7.1	NonCanonical	unique:ENSG00000042062	-
KMLWALRERI	ENSG00000180902:D2HGDH:chr2:+:242694045:242694161:242690803:242695263	skp		HLA-A*02:01|233.986083452	0.15	0.08	0.18	-0.184473	1.35521	0/0	0/0	8/11	0.940740740961;0.00182591539783;0.977777777778	LOW	13.91	7.11	19.66	Q8N465	unique:ENSG00000180902	-
FLLFSSLRAA	ENSG00000277117:CH507-9B2:chr21:-:45656749:45656948:45655445:45658330	skp		HLA-A*02:01|62.6893977568	0.84	0.82	0.92	-0.102829	2.92412	0/0	0/0	8/11	0.85;0.946296296517;0.745310358346	MID	1.48	0.4	1.86	NonCanonical	unique:ENSG00000277117	-
LVFLLIYSV	ENSG00000050426:LETMD1:chr12:+:51449769:51449804:51447643:51449926	skp		HLA-A*02:01|26.3342311851	0.73	0.58	0.84	-0.19927	3.80069	0/0	0/0	11/11	0.977777777778;0.985714285714;0.977777777778	PASS	30.31	22.58	33.52	NonCanonical	unique:ENSG00000050426	-
FLFTPFKNQA	ENSG00000197563:PIGN:chr18:-:59780366:59780549:59777206:59805475	skp		HLA-A*02:01|175.161530922	0.87	0.8	1	-0.11851	15.6479	0/0	0/0	10/11	0.835185185406;0.897685185406;0.829113757362	PASS	4.11	2.86	5.04	NonCanonical	unique:ENSG00000197563	-
YLTSRPLLVI	ENSG00000131373:HACL1:chr3:-:15633106:15633187:15631119:15637890	skp		HLA-A*02:01|110.711710348	0.89	0.83	0.97	-0.0668854	2.66171	0/0	0/0	8/11	0.933333333333;0.922104494807;0.897037037545	PASS	5.52	3.35	6.26	NonCanonical	unique:ENSG00000131373	-
FTVEPRLLV	ENSG00000125744:RTN2:chr19:-:45996417:45996636:45992811:45997423	skp		HLA-A*02:01|363.817841587	0.34	0.24	0.37	-0.327961	2.24833	0/0	0/0	10/11	1.0;0.948148148259;0.966666666667	PASS	21.06	7.27	33.3	NonCanonical	unique:ENSG00000125744	-
TLYTMRPKV	ENSG00000127452:FBXL12:chr19:-:9923906:9923950:9922393:9929220	skp		HLA-A*02:01|121.84441348	0.07	0.04	0.08	-0.166265	1.21724	0/0	0/0	11/11	0.72962962985;0.663629080423;0.896296296517	MID	9.91	7.14	12.79	Q9NXK8	unique:ENSG00000127452	-
GLVNYQISVK	ENSG00000169919:GUSB:chr7:-:65444385:65444528:65441189:65445210	inc	inc1	HLA-A*03:01|57.8603709547	0.94	0.92	0.97	0.0624704	1.07132	0/0	0/0	8/11	0.212222224805;0.37462963048;0.443162393736	LOW	61.78	39.51	78.16	P08236	unique:ENSG00000169919	-
LSAGRIPPWK	ENSG00000089123:TASP1:chr20:-:13550153:13550233:13514788:13561543	skp		HLA-A*03:01|140.56958888	0.84	0.7	0.92	-0.111962	3.20771	0/0	0/0	9/11	0.945502645522;0.838313542306;0.931481481923	PASS	3.97	3.11	5.08	NonCanonical	unique:ENSG00000089123	-
VLLFVSGYAV	ENSG00000160326:SLC2A6:chr9:-:136338536:136338722:136338372:136339101	skp		HLA-A*02:01|41.5612708589	0.7	0.58	0.83	-0.146277	1.98484	0/0	0/0	8/11	0.933333333333;0.932777777811;0.927777777778	PASS	3.64	1.94	4.93	NonCanonical	unique:ENSG00000160326	-
HSLNILGQK	ENSG00000182872:RBM10:chrX:+:47034417:47034491:47032596:47035898	inc	inc2	HLA-A*03:01|160.659407168	0.91	0.87	1	0.19454	1.27199	0/0	0/0	11/11	0.955555555556;0.927787169411;1.0	PASS	27.94	25.07	37.2	P98175	unique:ENSG00000182872	-
VLYTIFMKGL	ENSG00000050426:LETMD1:chr12:+:51445874:51445990:51442968:51447560	inc	inc1	HLA-A*02:01|120.631751147	0.89	0.86	0.97	0.139841	1.18682	0/0	0/0	9/11	0.859259259701;0.924074074295;0.966666666667	PASS	30.31	22.58	33.52	Q6P1Q0	unique:ENSG00000050426	-
LLATIVMLV	ENSG00000198818:SFT2D1:chr6:-:166739619:166739655:166736374:166741763	skp		HLA-A*02:01|7.25791228399	0.93	0.92	0.97	-0.0573816	5.81451	0/0	0/0	9/11	0.803005698654;0.875000000828;0.988888888889	PASS	17.64	10.03	19.73	NonCanonical	unique:ENSG00000198818	-
AFLKFHVCDK	ENSG00000164466:SFXN1:chr5:+:174949377:174949425:174943666:174953640	skp		HLA-A*03:01|275.759877994	0.93	0.92	1	-0.0553936	4.81735	0/0	0/0	9/11	0.786243387146;0.947916666667;0.944444444444	MID	20.44	13.02	25.21	NonCanonical	unique:ENSG00000164466	-
KLLDIPGTCV	ENSG00000138621:PPCDC:chr15:+:75336726:75336855:75320794:75340893	skp		HLA-A*02:01|24.3755789392	0.81	0.8	0.89	-0.0973259	2.10864	0/0	0/0	10/11	0.937777777844;0.971111111177;0.988888888889	PASS	10.34	5.84	12.43	NonCanonical	unique:ENSG00000138621	-
SLMDCNRSFR	ENSG00000100209:HSCB:chr22:+:29139869:29139966:29138319:29147228	inc	inc1	HLA-A*03:01|126.000883332	0.85	0.79	0.91	0.159244	1.2327	0/0	0/0	8/11	1.0;0.983333333333;0.851595441914	PASS	5.92	3.75	8.91	Q8IWL3	unique:ENSG00000100209	-
ALLTKWISSL	ENSG00000105483:CARD8:chr19:-:48722127:48722269:48718641:48733694	skp		HLA-A*02:01|107.793473701	0.74	0.66	0.85	-0.134543	2.06723	0/0	0/0	9/11	0.988888888889;0.875925926036;0.814814814925	PASS	20.27	9.28	27.31	NonCanonical	unique:ENSG00000105483	-
SSRSPSREKK	ENSG00000113360:DROSHA:chr5:-:31521229:31521322:31515326:31526185	skp		HLA-A*03:01|451.769499105	0.75	0.74	0.84	-0.110278	1.81105	0/0	0/0	10/11	1.0;0.923712121374;0.944444444444	PASS	32.46	16.63	41.07	NonCanonical	unique:ENSG00000113360	-
MIMGTAIVVM	ENSG00000171735:CAMTA1:chr1:+:6880240:6880310:6845635:6885151	skp		HLA-A*02:01|198.509468768	0.71	0.66	0.8	-0.0827446	1.4049	0/0	0/0	10/11	1.0;0.807725541932;0.825925926367	PASS	57.61	23.31	81.35	NonCanonical	unique:ENSG00000171735	-
CFINAAKYYK	ENSG00000173226:IQCB1:chr3:-:121527762:121527856:121526290:121544897	skp		HLA-A*03:01|129.219229934	0.85	0.81	0.94	-0.083699	2.34274	0/0	0/0	9/11	0.590740742286;0.650370372501;0.500363026239	LOW	10.26	6.65	10.19	NonCanonical	unique:ENSG00000173226	-
FLERWSLPML	ENSG00000160307:S100B:chr21:-:48020194:48020288:48019416:48022190	inc	inc2	HLA-A*02:01|49.1171792753	0.1	0	0.01	0.075471	4.12295	0/0	0/0	9/11	0.944444444444;0.011434131207;0.818518519402	LOW	1.3	0.19	1	NonCanonical	unique:ENSG00000160307	-
KQHRKVLDK	ENSG00000103353:UBFD1:chr16:+:23571099:23571189:23570997:23573526	skp		HLA-A*03:01|284.135645606	0.07	0.03	0.1	-0.127296	1.15885	0/0	0/0	8/11	0.625555558999;0.977777777778;0.472222223547	LOW	12.9	8.68	18.19	O14562	unique:ENSG00000103353	-
CLLTFVNCAYV	ENSG00000103064:SLC7A6:chr16:+:68321225:68321338:68309152:68321648	skp		HLA-A*02:01|260.289954593	0.1	0.04	0.14	-0.184188	1.2576	0/0	0/0	8/11	0.82962962985;0.938888888889;0.933333333333	PASS	5.56	3.77	7.05	Q92536	unique:ENSG00000103064	-
LLNMDGKELV	ENSG00000134574:DDB2:chr11:+:47256307:47256485:47256223:47256820	skp		HLA-A*02:01|259.382823879	0.72	0.58	0.86	-0.146095	2.12368	0/0	0/0	10/11	0.755555555556;0.670740740995;0.955555555556	MID	17.78	8.2	18.06	NonCanonical	unique:ENSG00000134574	-
LLNSHLQWL	ENSG00000087903:RFX2:chr19:-:6026173:6026248:6016282:6039990	inc	inc1	HLA-A*02:01|64.7232612614	0.92	0.89	0.99	0.452075	1.96677	0/0	0/0	9/11	0.896296296517;0.893607435226;0.840740740961	PASS	15.02	2.48	21.53	P48380;P48378	unique:ENSG00000087903	-
GLLNSHLQWL	ENSG00000087903:RFX2:chr19:-:6026173:6026248:6016282:6039990	inc	inc1	HLA-A*02:01|111.903391591	0.92	0.89	0.99	0.452075	1.96677	0/0	0/0	9/11	0.896296296517;0.893607435226;0.840740740961	PASS	15.02	2.48	21.53	P48378	unique:ENSG00000087903	-
ALRQYQQGV	ENSG00000125826:RBCK1:chr20:+:401514:401675:400375:402770	skp		HLA-A*02:01|479.643562721	0.88	0.87	0.95	-0.108307	7.73102	0/0	0/0	9/11	0.944444444444;0.920683269492;0.940740740961	PASS	64.94	40.1	90.56	NonCanonical	unique:ENSG00000125826	-
AVEEPLNAFK	ENSG00000196776:CD47:chr3:-:107768465:107768498:107766139:107769424	inc	inc2	HLA-A*03:01|467.662039824	0.9	0.89	0.99	0.597448	2.94293	0/0	0/0	10/11	0.327541881634;0.834343435186;0.922222222222	LOW	28.32	10.8	50.58	Q08722	unique:ENSG00000196776	-
IMYTGAPLL	ENSG00000144136:SLC20A1:chr2:+:113410465:113410524:113410375:113414698	skp		HLA-A*02:01|20.7921910714	0.21	0.14	0.24	-0.15856	1.3127	0/0	0/0	9/11	0.874074074295;0.983050847458;0.933333333333	PASS	24.71	15.32	27.91	Q8WUM9	unique:ENSG00000144136	-
SICRKQRWTK	ENSG00000110921:MVK:chr12:+:110019199:110019355:110017751:110023826	skp		HLA-A*03:01|162.560706232	0.86	0.81	0.97	-0.0860837	2.69432	0/0	0/0	10/11	0.888888888889;0.994444444444;0.933333333333	PASS	9.07	6.6	10.8	NonCanonical	unique:ENSG00000110921	-
ALNTITDAYK	ENSG00000067057:PFKP:chr10:+:3167288:3167441:3162236:3172010	inc	inc1	HLA-A*03:01|29.7306240252	0.15	0.03	0.17	0.148185	29.7638	0/0	0/0	11/11	0.977777777778;0.972222222222;0.966666666667	PASS	54.13	29.22	66.41	NonCanonical	unique:ENSG00000067057	Other combination|chr10:3167442:3172010
VLDSSLSEL	ENSG00000116455:WDR77:chr1:-:111984120:111984226:111984011:111984646	skp		HLA-A*02:01|42.8498994842	0.03	0.01	0.04	-0.120087	1.14204	0/0	0/0	10/11	0.722962964574;0.848981482618;0.872037037545	MID	10.53	4.76	15.58	Q9BQA1	unique:ENSG00000116455	-
SVCHCLYQV	ENSG00000196712:NF1:chr17:+:29579955:29580018:29576137:29585361	skp		HLA-A*02:01|109.460458105	0.39	0.25	0.52	-0.350656	2.36163	0/0	0/0	8/11	0.988888888889;0.534773463662;0.559259265661	LOW	10.37	6.85	12.01	NonCanonical	unique:ENSG00000196712	-
NYLVFLLIYSV	ENSG00000050426:LETMD1:chr12:+:51449769:51449804:51447643:51449926	skp		HLA-A*02:01|234.868331551	0.73	0.58	0.84	-0.19927	3.80069	0/0	0/0	11/11	0.977777777778;0.985714285714;0.977777777778	PASS	30.31	22.58	33.52	NonCanonical	unique:ENSG00000050426	-
KSYKDDSKHK	ENSG00000029363:BCLAF1:chr6:-:136590278:136590441:136589477:136590574	skp		HLA-A*03:01|363.337002383	0.27	0.11	0.38	-0.153888	1.26776	0/0	0/0	8/11	0.367264961203;0.850370371176;0.575462964839	LOW	37.76	25.43	46.78	Q9NYF8	unique:ENSG00000029363	-
ALSPTRASLY	ENSG00000154556:SORBS2:chr4:-:186556508:186556565:186551752:186560030	skp		HLA-A*03:01|96.0910626855	0.86	0.79	0.98	-0.104848	4.39059	0/0	0/0	9/11	0.937777777844;0.947368421053;0.966666666667	PASS	27.53	13.12	36.6	NonCanonical	unique:ENSG00000154556	-
FLPPGSILCM	ENSG00000152601:MBNL1:chr3:+:152173330:152173366:152165562:152174055	inc	inc1	HLA-A*02:01|170.996079565	0.69	0.59	0.79	0.157597	1.74402	0/0	0/0	8/11	0.955555555556;0.777777777778;0.9	MID	14.27	8.94	17.7	NonCanonical	unique:ENSG00000152601	-
FLWLGGALT	ENSG00000167632:TRAPPC9:chr8:-:141445210:141445339:141415797:141449150	skp		HLA-A*02:01|79.232682273	0.92	0.87	1	-0.0609214	3.72697	0/0	0/0	10/11	0.944444444444;0.877314815256;0.944444444444	PASS	31.13	12.52	36.56	NonCanonical	unique:ENSG00000167632	-
LQAEGATAV	ENSG00000104936:DMPK:chr19:-:46274607:46274654:46273898:46274825	inc	inc2	HLA-A*02:01|108.811440397	0.79	0.72	0.9	0.193558	1.36917	0/0	0/0	9/11	0.927777777778;0.697339275099;0.955810983396	MID	79	19.29	140.28	Q09013	unique:ENSG00000104936	-
CIMEEMLKDEV	ENSG00000126457:PRMT1:chr19:+:50183128:50183182:50180573:50185166	skp		HLA-A*02:01|306.59778363	0.3	0.17	0.35	-0.628332	9.38138	0/0	0/0	11/11	0.866666666667;0.981481481481;0.866666666667	PASS	95.34	79.51	126.95	NonCanonical	unique:ENSG00000126457	-
ALGWIAVGPV	ENSG00000112186:CAP2:chr6:+:17514079:17514185:17507543:17539499	skp		HLA-A*02:01|88.6692554745	0.76	0.67	0.86	-0.21901	26.9544	0/0	0/0	8/11	0.911111111111;0.739814815256;0.818518519402	MID	2.53	1.35	2.91	NonCanonical	unique:ENSG00000112186	-
GTASATKAVK	ENSG00000153113:CAST:chr5:+:96062497:96062563:96031611:96063192	skp		HLA-A*03:01|187.148196203	0.87	0.83	0.87	-0.125898	38.8934	0/0	0/0	10/11	0.900000000662;0.791088771639;0.881481481923	MID	31.88	20.58	39.63	NonCanonical	unique:ENSG00000153113	-
PMLTWPSLLV	ENSG00000172046:USP19:chr3:-:49154491:49154794:49154376:49154869	skp		HLA-A*02:01|143.013657811	0.88	0.85	0.92	-0.066714	2.18594	0/0	0/0	9/11	0.974074074295;0.915185185439;0.988888888889	PASS	15.09	9.78	17.76	O94966	unique:ENSG00000172046	-
LFGPYPSLLK	ENSG00000128512:DOCK4:chr7:-:111424152:111424179:111424008:111428717	inc	inc1	HLA-A*03:01|396.634714507	0.21	0.06	0.38	0.209289	372.331	0/0	0/0	9/11	0.833333334658;0.981481481481;0.881481481923	PASS	6.58	5.22	8.84	NonCanonical	unique:ENSG00000128512	Only alternative junctions|chr7:111424009:111424152;chr7:111424180:111428717
ILLKDDRLAK	ENSG00000145979:TBC1D7:chr6:-:13321139:13321327:13307977:13327018	skp		HLA-A*03:01|87.067185499	0.94	0.91	1	-0.0588833	50.8772	0/0	0/0	10/11	0.796296296848;0.948148148259;0.988888888889	MID	14.91	11.97	17.16	NonCanonical	unique:ENSG00000145979	-
FLGIAGSFGS	ENSG00000101084:C20orf24:chr20:+:35236292:35236403:35236221:35240412	skp		HLA-A*02:01|362.708129526	0.49	0.32	0.57	-0.248984	1.94506	0/0	0/0	9/11	0.985185185406;0.84365486393;0.955555555556	PASS	51.78	34.97	67.5	NonCanonical	unique:ENSG00000101084	-
PMLFHSYPPA	ENSG00000158321:AUTS2:chr7:+:70233009:70233054:70231320:70236534	skp		HLA-A*02:01|423.652300278	0.93	0.94	0.99	-0.0667121	21.29	0/0	0/0	11/11	0.962962963184;0.974074074295;0.966666666667	PASS	19.91	8.62	23.85	NonCanonical	unique:ENSG00000158321	-
LLFERRDGV	ENSG00000139624:CERS5:chr12:-:50538551:50538752:50537840:50560883	inc	inc2	HLA-A*02:01|69.6563827155	0.21	0.09	0.27	0.120925	2.34794	0/0	0/0	11/11	0.988888888889;0.386445650932;0.955555555556	LOW	20.9	16.17	24.88	NonCanonical	unique:ENSG00000139624	-
ALSLYSLARA	ENSG00000160781:PAQR6:chr1:-:156214932:156215029:156214702:156215572	skp		HLA-A*02:01|391.599982262	0.91	0.88	1	-0.0740841	7.78181	0/0	0/0	10/11	0.988888888889;0.932777777811;0.788888890213	MID	4.72	1.01	5.19	NonCanonical	unique:ENSG00000160781	-
YLDNLQKQRL	ENSG00000183111:ARHGEF37:chr5:+:148999916:149000027:148998605:149001295	skp		HLA-A*02:01|382.162195892	0.89	0.86	0.94	-0.0723233	3.08168	0/0	0/0	8/11	0.962962963184;0.933333333333;0.937037037479	PASS	5.07	1.54	7.52	NonCanonical	unique:ENSG00000183111	-
VLMSDWEQA	ENSG00000159147:DONSON:chr21:-:34954470:34954552:34954361:34956895	skp		HLA-A*02:01|111.335088135	0.73	0.66	0.78	-0.14364	2.09691	0/0	0/0	8/11	0.914814815256;0.826257617008;0.877777777778	PASS	19.94	11.79	26.31	NonCanonical	unique:ENSG00000159147	-
PFTLVNLLFSV	ENSG00000160767:FAM189B:chr1:-:155223874:155223985:155223523:155224190	skp		HLA-A*02:01|241.652605439	0.71	0.6	0.75	-0.224329	4.35367	0/0	0/0	11/11	0.933333333333;0.917962963217;0.771752137111	MID	14.51	9.51	17.5	NonCanonical	unique:ENSG00000160767	-
VLCIWMSAL	ENSG00000100342:APOL1:chr22:+:36653128:36653182:36651045:36653364	inc	inc1	HLA-A*02:01|186.285205499	0.93	0.89	0.97	0.0914765	1.11527	0/0	0/0	8/11	0.282592596279;0.551851854142;0.904444444511	LOW	8.39	2.06	13.91	O14791	unique:ENSG00000100342	-
LLDPDIKRL	ENSG00000085721:RRN3:chr16:-:15180221:15180311:15180115:15185171	skp		HLA-A*02:01|368.149389338	0.73	0.61	0.83	-0.140268	2.11184	0/0	0/0	8/11	0.316666674614;0.304259266125;0.274444447954	LOW	10.41	6.99	13.46	NonCanonical	unique:ENSG00000085721	-
TINPGLRETK	ENSG00000163138:PACRGL:chr4:+:20711305:20711396:20706437:20714410	skp		HLA-A*03:01|243.615327605	0.55	0.38	0.78	-0.286355	2.74508	0/0	0/0	8/11	0.874074074295;0.866666666998;0.874074074295	PASS	8.63	4.37	11.33	NonCanonical	unique:ENSG00000163138	-
SSRSPSREK	ENSG00000113360:DROSHA:chr5:-:31521229:31521322:31515326:31526185	skp		HLA-A*03:01|492.573737897	0.75	0.74	0.84	-0.110278	1.81105	0/0	0/0	10/11	1.0;0.923712121374;0.944444444444	PASS	32.46	16.63	41.07	NonCanonical	unique:ENSG00000113360	-
IYLYHRSLEY	ENSG00000153066:TXNDC11:chr16:-:11824500:11824630:11815526:11827837	skp		HLA-A*03:01|64.6258334665	0.72	0.56	0.86	-0.0995069	1.55536	0/0	0/0	9/11	0.584074076679;0.910648148424;0.85740740829	LOW	17.3	12.94	20.61	NonCanonical	unique:ENSG00000153066	-
FINAAKYYKV	ENSG00000173226:IQCB1:chr3:-:121527762:121527856:121526290:121544897	skp		HLA-A*02:01|211.512566489	0.85	0.81	0.94	-0.083699	2.34274	0/0	0/0	9/11	0.590740742286;0.650370372501;0.500363026239	LOW	10.26	6.65	10.19	NonCanonical	unique:ENSG00000173226	-
RSFCRHAESK	ENSG00000128872:TMOD2:chr15:+:52073240:52073371:52069215:52090393	skp		HLA-A*03:01|56.2714708589	0.9	0.83	1	-0.0744633	4.30954	0/0	0/0	8/11	0.966666666667;0.86871184419;0.801851852073	PASS	6.16	1.8	10.61	NonCanonical	unique:ENSG00000128872	-
ILISNGSRLR	ENSG00000188735:TMEM120B:chr12:+:122209393:122209455:122199644:122211326	skp		HLA-A*03:01|480.013520047	0.78	0.73	0.91	-0.117551	2.16695	0/0	0/0	9/11	0.811111111111;0.858064516658;0.755555556218	MID	4.87	3.65	5.31	NonCanonical	unique:ENSG00000188735	-
LLFSGCAGL	ENSG00000108639:SYNGR2:chr17:+:76167590:76167730:76167135:76167819	skp		HLA-A*02:01|20.79252293	0.79	0.74	0.84	-0.113531	2.19902	0/0	0/0	11/11	0.681481481923;0.439629634387;0.477777779102	LOW	99.56	34.21	114.55	NonCanonical	unique:ENSG00000108639	-
ELWKIIAEPV	ENSG00000067365:METTL22:chr16:+:8738385:8738582:8736422:8739964	inc	inc2	HLA-A*02:01|232.525751786	0.91	0.87	1	0.273775	1.42932	0/0	0/0	8/11	0.91629629665;0.974444444478;0.977777777778	PASS	13.71	7.53	16.37	Q9BUU2	unique:ENSG00000067365	-
GLYDTAGQI	ENSG00000119729:RHOQ:chr2:+:46803225:46803390:46770951:46808066	skp		HLA-A*02:01|347.434076262	0.84	0.81	0.88	-0.0911133	2.42362	0/0	0/0	9/11	0.590740740961;0.411851851973;0.238518519203	LOW	13.69	7.6	18.53	NonCanonical	unique:ENSG00000119729	-
SLSAAAGIGV	ENSG00000141646:SMAD4:chr18:+:48603676:48603789:48603146:48604625	skp		HLA-A*02:01|98.1588779013	0.09	0.04	0.13	-0.108176	1.13522	0/0	0/0	8/11	0.92962962985;0.95;0.955555555556	PASS	22.21	13.18	25.49	Q13485	unique:ENSG00000141646	-
MLMDPELEKKL	ENSG00000133983:COX16:chr14:-:70809374:70809446:70795953:70826235	skp		HLA-A*02:01|195.206070667	0.79	0.65	0.88	-0.123869	2.40475	0/0	0/0	11/11	0.733333333333;0.750815189547;0.641506735649	MID	24.26	13.82	31.62	NonCanonical	unique:ENSG00000133983	-
KKLNNAKISK	ENSG00000139505:MTMR6:chr13:-:25825786:25825913:25823630:25825990	skp		HLA-A*03:01|223.350284531	0.89	0.88	0.96	-0.0817593	3.79089	0/0	0/0	10/11	0.933333333333;0.688888890462;0.802592594094	MID	4.03	2.24	4.9	NonCanonical	unique:ENSG00000139505	-
LKMPCHTLLYV	ENSG00000166783:KIAA0430:chr16:-:15719228:15719654:15719030:15724188	inc	inc2	HLA-A*02:01|85.0089474509	0.94	0.92	1	0.171007	1.223	0/0	0/0	8/11	0.988888888889;0.777693325881;0.874074074295	MID	16.35	12.02	19.97	NonCanonical	unique:ENSG00000166783	-
QLIYLLEQI	ENSG00000184056:VPS33B:chr15:-:91561034:91561115:91557663:91565383	skp		HLA-A*02:01|218.731147502	0.75	0.59	0.92	-0.122918	1.99438	0/0	0/0	9/11	0.85740740829;0.863387341117;0.811596639351	PASS	7.74	3.84	11.51	NonCanonical	unique:ENSG00000184056	-
MLRRRFREKK	ENSG00000104957:CCDC130:chr19:+:13872304:13872382:13870086:13873112	skp		HLA-A*03:01|39.8949367491	0.23	0.14	0.29	-0.129475	1.20323	0/0	0/0	9/11	0.974074074295;0.845502566069;0.72250000106	MID	38.4	17.46	61.65	P13994	unique:ENSG00000104957	-
HLVVNCFKV	ENSG00000120800:UTP20:chr12:+:101764209:101764341:101763669:101766661	skp		HLA-A*02:01|113.064779321	0.9	0.86	1	-0.0952333	9.52333e+06	0/0	0/0	10/11	0.962962963184;0.905555555556;0.858262108846	PASS	3	1.57	4.02	NonCanonical	unique:ENSG00000120800	-
FLLFSSLRAA	ENSG00000160223:ICOSLG:chr21:-:45656749:45657100:45655445:45658330	skp		HLA-A*02:01|62.6893977568	0.88	0.87	0.96	-0.0798134	3.22446	0/0	0/0	9/11	0.85;0.918518518739;0.745310358346	MID	2.15	0.9	2.47	NonCanonical	unique:ENSG00000277117	-
VLYTIFMKGL	ENSG00000050426:LETMD1:chr12:+:51445874:51445990:51442968:51447594	inc	inc1	HLA-A*02:01|120.631751147	0.85	0.77	0.92	0.147635	1.21048	0/0	0/0	9/11	0.859259259701;0.924074074295;0.966666666667	PASS	30.31	22.58	33.52	Q6P1Q0	unique:ENSG00000050426	-
GLMTYRSQA	ENSG00000196498:NCOR2:chr12:-:124811954:124812179:124810916:124815390	inc	inc2	HLA-A*02:01|334.163882453	0.92	0.89	0.98	0.209423	1.34808	0/0	0/0	10/11	0.988888888889;0.906837607051;0.922222222222	PASS	47.48	30.92	54.95	Q9Y618	multi:ENSG00000196498;ENSG00000196498;ENSG00000196498	-
LYLYPRTLLK	ENSG00000119004:CYP20A1:chr2:+:204110568:204110618:204103857:204116689	skp		HLA-A*03:01|10.1205278683	0.44	0.25	0.62	-0.282573	2.03661	0/0	0/0	9/11	1.0;0.916666666865;0.945299145331	PASS	6.15	4.07	7.28	NonCanonical	unique:ENSG00000119004	-
QGLLLHFLPRV	ENSG00000130734:ATG4D:chr19:+:10657514:10657747:10655806:10659579	skp		HLA-A*02:01|418.466341849	0.65	0.59	0.72	-0.139261	1.66226	0/0	0/0	9/11	0.885185185406;0.863862434237;0.880370370878	PASS	37.21	17.99	60.62	NonCanonical	unique:ENSG00000130734	-
LLAADTDWKA	ENSG00000103034:NDRG4:chr16:+:58533047:58534981:58528912:58537701	inc	inc1	HLA-A*02:01|201.768438974	0.7	0.37	1	0.667306	23.1441	0/0	0/0	8/11	0.944444444444;0.914814814925;1.0	PASS	10.9	3.09	16.14	NonCanonical	multi:ENSG00000103034;ENSG00000103034	-
KLLHEELAL	ENSG00000130158:DOCK6:chr19:-:11342860:11342965:11339711:11343878	skp		HLA-A*02:01|93.707232919	0.75	0.64	0.94	-0.181317	3.80101	0/0	0/0	8/11	1.0;1.0;0.782962963316	MID	21.06	5.96	31.77	Q96HP0	unique:ENSG00000130158	-
GLISFQEFV	ENSG00000004864:SLC25A13:chr7:-:95864113:95864229:95838289:95906507	inc	inc2	HLA-A*02:01|16.0134181491	0.92	0.88	0.98	0.228955	1.33432	0/0	0/0	8/11	0.488888889551;0.71273148242;0.904444444511	LOW	12.28	8.54	15.87	Q9UJS0	unique:ENSG00000004864	-
AVSRGKAGK	ENSG00000172292:CERS6:chr2:+:169622831:169622855:169622258:169626019	inc	inc1	HLA-A*03:01|191.896139217	0.23	0.12	0.34	0.218365	16.9926	0/0	0/0	8/11	0.955555555556;0.881944445272;0.95	PASS	15.18	6.83	25.14	NonCanonical	unique:ENSG00000172292	-
LLNNRLHGA	ENSG00000132300:PTCD3:chr2:+:86352917:86353003:86352638:86354283	skp		HLA-A*02:01|188.414239382	0.81	0.67	0.93	-0.0869991	1.89153	0/0	0/0	8/11	0.724074074957;0.735483304706;0.488888889551	LOW	26.51	19.11	32.02	NonCanonical	unique:ENSG00000132300	-
SMDAIRVFA	ENSG00000107625:DDX50:chr10:+:70696691:70696851:70695835:70702968	skp		HLA-A*02:01|163.733882453	0.93	0.91	0.98	-0.054478	5.07287	0/0	0/0	8/11	0.534814815389;0.477592596081;0.387632280671	LOW	9.81	5.19	15.27	NonCanonical	unique:ENSG00000107625	-
IALKFALYK	ENSG00000108509:CAMTA2:chr17:-:4872794:4872815:4872632:4872924	inc	inc1	HLA-A*03:01|61.4418767495	0.65	0.49	0.92	0.634818	54.0056	0/0	0/0	10/11	0.818518519402;0.888888889835;0.922222222884	PASS	25.06	8.83	37.22	O94983	unique:ENSG00000108509	-
YGMDVNHGL	ENSG00000148634:HERC4:chr10:-:69718869:69718893:69716733:69726439	inc	inc2	HLA-A*02:01|289.184139596	0.49	0.23	0.73	0.392508	5.20593	0/0	0/0	10/11	0.861111111111;0.958333333333;0.797037037876	MID	8.74	6.95	10.81	Q5GLZ8	unique:ENSG00000148634	-
LVLPDLLLPA	ENSG00000145214:DGKQ:chr4:-:957860:957881:957078:958963	inc	inc2	HLA-A*02:01|147.284905468	0.19	0.04	0.3	0.15414	5.57838	0/0	0/0	9/11	0.911851852139;0.952380952381;0.905555556218	PASS	6.93	1.91	10.28	NonCanonical	unique:ENSG00000145214	-
VQWSHLASL	ENSG00000071054:MAP4K4:chr2:+:102480282:102480513:102476326:102481391	inc	inc1	HLA-A*02:01|63.5038353324	0.24	0.07	0.4	0.199429	6.42087	0/0	0/0	9/11	0.977777777778;0.948148148259;1.0	PASS	21.05	16.26	26.42	NonCanonical	unique:ENSG00000071054	-
RVYKADVAR	ENSG00000130734:ATG4D:chr19:+:10657514:10657751:10655806:10659579	skp		HLA-A*03:01|413.89439131	0.68	0.63	0.72	-0.106978	1.50836	0/0	0/0	9/11	0.885185185406;0.863862434237;0.880370370878	PASS	37.21	17.99	60.62	NonCanonical	unique:ENSG00000130734	-
LLVADLLYWK	ENSG00000125744:RTN2:chr19:-:45996417:45996636:45992811:45997423	skp		HLA-A*03:01|74.2686641196	0.34	0.24	0.37	-0.327961	2.24833	0/0	0/0	10/11	1.0;0.948148148259;0.966666666667	PASS	21.06	7.27	33.3	NonCanonical	unique:ENSG00000125744	-
SMMEGVIQK	ENSG00000130396:AFDN:chr6:+:168314082:168314103:168312169:168314847	skp		HLA-A*03:01|34.8080241629	0.24	0.06	0.27	-0.652841	7.27314	0/0	0/0	8/11	0.955555555556;1.0;0.847685185406	PASS	51.4	34.47	69.44	P55196	unique:ENSG00000130396	-
VLMALYLTT	ENSG00000072756:TRNT1:chr3:+:3182193:3182332:3179137:3186267	skp		HLA-A*02:01|94.8813886145	0.9	0.8	1	-0.0723772	3.5691	0/0	0/0	10/11	0.862962963846;0.86388888922;0.644431865546	MID	6.71	3.99	7.56	NonCanonical	unique:ENSG00000072756	-
FVIAGLAKRCV	ENSG00000138400:MDH1B:chr2:-:207625624:207625737:207622095:207629973	skp		HLA-A*02:01|341.336300257	0.36	0.27	0.41	-0.295564	1.8623	0/0	0/0	9/11	0.988888888889;0.912962963184;1.0	PASS	2.25	0.77	3.2	NonCanonical	unique:ENSG00000138400	-
VLYLYPRTL	ENSG00000119004:CYP20A1:chr2:+:204110568:204110618:204103857:204116689	skp		HLA-A*02:01|174.627797605	0.44	0.25	0.62	-0.282573	2.03661	0/0	0/0	9/11	1.0;0.916666666865;0.945299145331	PASS	6.15	4.07	7.28	NonCanonical	unique:ENSG00000119004	-
KTIASSPHK	ENSG00000164597:COG5:chr7:-:106921744:106921844:106898828:106924015	skp		HLA-A*03:01|69.1278743096	0.93	0.87	1	-0.0623549	6.11942	0/0	0/0	10/11	0.891111111806;0.928703703814;0.940740740961	PASS	8.72	7.02	10.67	NonCanonical	unique:ENSG00000164597	-
KVLLFVSGY	ENSG00000160326:SLC2A6:chr9:-:136338536:136338722:136338372:136339101	skp		HLA-A*03:01|388.259783719	0.7	0.58	0.83	-0.146277	1.98484	0/0	0/0	8/11	0.933333333333;0.932777777811;0.927777777778	PASS	3.64	1.94	4.93	NonCanonical	unique:ENSG00000160326	-
VLFAVVLNA	ENSG00000187961:KLHL17:chr1:+:898411:898633:898297:899299	skp		HLA-A*02:01|40.6852017067	0.94	0.91	1	-0.0606	6060000	0/0	0/0	8/11	0.988888888889;0.89814814859;1.0	PASS	11.55	4.19	14.15	NonCanonical	unique:ENSG00000187961	-
FLQEPLQAAI	ENSG00000110888:CAPRIN2:chr12:-:30873744:30873849:30872159:30876192	skp		HLA-A*02:01|95.3220330965	0.7	0.61	0.8	-0.147166	1.97698	0/0	0/0	9/11	0.916666666667;0.925925926036;0.940740740961	PASS	20.26	7.07	35.89	NonCanonical	unique:ENSG00000110888	-
VLFPFHLLPTT	ENSG00000050426:LETMD1:chr12:+:51445874:51445990:51442968:51447594	inc	inc2	HLA-A*02:01|407.215187075	0.85	0.77	0.92	0.147635	1.21048	0/0	0/0	9/11	0.859259259701;0.924074074295;0.966666666667	PASS	30.31	22.58	33.52	NonCanonical	unique:ENSG00000050426	-
TLLNSFLYQCL	ENSG00000174669:SLC29A2:chr11:-:66136530:66136602:66136142:66136839	skp		HLA-A*02:01|340.135706679	0.83	0.79	0.93	-0.127967	4.15061	0/0	0/0	11/11	0.799928775513;0.919994221793;0.927777777778	MID	7.58	3.24	9.24	NonCanonical	unique:ENSG00000174669	-
YIINSNPEM	ENSG00000116406:EDEM3:chr1:-:184670630:184670678:184663606:184671944	inc	inc1	HLA-A*02:01|148.14815174	0.2	0.05	0.26	0.198182	217.081	0/0	0/0	10/11	0.922222222222;0.75173611256;0.774074074957	MID	8.72	6.29	11.78	NonCanonical	unique:ENSG00000116406	Only alternative junctions|chr1:184663607:184670630;chr1:184670679:184671944
AIFIFIRWLL	ENSG00000160404:TOR2A:chr9:-:130494842:130495153:130494557:130495663	skp		HLA-A*02:01|200.301351516	0.79	0.66	0.9	-0.14564	3.12323	0/0	0/0	10/11	0.888888889551;0.940740740796;0.966666666667	PASS	14.1	9.68	15.39	Q8N2E6	unique:ENSG00000160404	-
VTARIIVWK	ENSG00000136643:RPS6KC1:chr1:+:213244347:213244383:213224851:213251037	skp		HLA-A*03:01|90.2765896895	0.86	0.83	0.9	-0.0921789	2.93583	0/0	0/0	8/11	1.0;0.907407407959;0.762962964177	MID	6.25	4.57	7.18	NonCanonical	unique:ENSG00000136643	-
ASSEVARHLK	ENSG00000186522:SEPT10:chr2:-:110350627:110350696:110343415:110371374	skp		HLA-A*03:01|244.123066104	0.88	0.83	0.94	-0.0661474	2.24933	0/0	0/0	9/11	0.751851852073;0.593146151391;0.431449102217	LOW	8.27	5.03	9.97	NonCanonical	unique:ENSG00000186522	-
ALTASPGENK	ENSG00000148842:CNNM2:chr10:+:104831530:104831596:104828479:104835842	skp		HLA-A*03:01|97.5643333698	0.19	0.11	0.29	-0.216365	1.66948	0/0	0/0	9/11	1.0;0.917140162352;0.966666666667	PASS	2.43	1.45	3.05	NonCanonical	unique:ENSG00000148842	-
KINNRIADK	ENSG00000175416:CLTB:chr5:-:175823479:175823533:175819946:175824607	inc	inc2	HLA-A*03:01|56.9767386187	0.07	0.03	0.1	0.060525	12.55	0/0	0/0	9/11	0.922222222222;0.925925925926;0.988888888889	PASS	32.12	23.79	43.23	P09497	unique:ENSG00000175416	-
VLMVLHYLQR	ENSG00000164329:PAPD4:chr5:+:78952780:78952824:78945013:78964714	skp		HLA-A*03:01|278.637997729	0.78	0.68	0.9	-0.117089	2.18158	0/0	0/0	10/11	0.896296296517;0.762809917669;0.988888888889	MID	11.05	9.05	13.66	NonCanonical	unique:ENSG00000164329	-
FLVNSANQV	ENSG00000100697:DICER1:chr14:-:95597845:95597976:95596529:95598851	inc	inc2	HLA-A*02:01|30.8911410173	0.98	0.99	1	0.172206	1.21476	0/0	0/0	8/11	0.940740740961;0.90925925937;0.792222223017	MID	8.78	6.2	8.67	Q9UPY3	unique:ENSG00000100697	-
FLFTPFKNQA	ENSG00000197563:PIGN:chr18:-:59781793:59781872:59777206:59805475	skp		HLA-A*02:01|175.161530922	0.88	0.76	1	-0.114149	15.7823	0/0	0/0	9/11	0.835185185406;0.734964619709;0.829113757362	MID	4.11	2.86	5.04	NonCanonical	unique:ENSG00000197563	-
KFLLLTFAIV	ENSG00000197548:ATG7:chr3:+:11354777:11354894:11350535:11382118	skp		HLA-A*02:01|229.495543075	0.94	0.91	1	-0.0564777	14.7354	0/0	0/0	10/11	0.933333333333;0.938888888889;0.861111111773	PASS	9.09	3.94	12.72	NonCanonical	unique:ENSG00000197548	-
ATLDCDNLV	ENSG00000064490:RFXANK:chr19:+:19307994:19308060:19307855:19308329	skp		HLA-A*02:01|171.051515016	0.86	0.81	0.91	-0.0713475	1.97567	0/0	0/0	8/11	0.977777777778;0.87163038326;0.988888888889	PASS	56.77	41.55	74.59	NonCanonical	unique:ENSG00000064490	-
GLPDPFAKV	ENSG00000108854:SMURF2:chr17:-:62602719:62602758:62594608:62657946	skp		HLA-A*02:01|101.570629157	0.77	0.7	0.84	-0.128225	2.31531	0/0	0/0	9/11	0.388888892863;0.697937382551;0.530555557542	LOW	7.89	6.03	9.98	NonCanonical	unique:ENSG00000108854	-
FLPRVYKADV	ENSG00000130734:ATG4D:chr19:+:10657514:10657929:10655806:10659579	skp		HLA-A*02:01|209.336411699	0.79	0.76	0.84	-0.0917575	1.79912	0/0	0/0	10/11	0.885185185406;0.958333333333;0.880370370878	PASS	37.21	17.99	60.62	NonCanonical	unique:ENSG00000130734	-
VVFDTSLQVK	ENSG00000181929:PRKAG1:chr12:-:49399525:49399635:49399326:49406844	inc	inc1	HLA-A*03:01|116.384988612	0.99	0.98	1	0.0830596	1.09186	0/0	0/0	8/11	0.955555555556;0.975925926036;0.872222222884	PASS	21.56	11.9	30.89	P54619	unique:ENSG00000181929	-
RSLPRVLTR	ENSG00000242612:DECR2:chr16:+:456684:456833:456397:457424	inc	inc1	HLA-A*03:01|364.896842442	0.3	0.07	0.52	0.183362	2.60579	0/0	0/0	11/11	1.0;0.0351541663873;0.907407407628	LOW	16.38	9.59	19.22	NonCanonical	unique:ENSG00000103202	-
YLEAKADLV	ENSG00000173264:GPR137:chr11:+:64055536:64055686:64055418:64055811	skp		HLA-A*02:01|92.43128442	0.9	0.85	0.94	-0.0714524	3.38315	0/0	0/0	11/11	0.92962962985;0.961111111111;1.0	PASS	25.85	16.48	35.15	NonCanonical	unique:ENSG00000173264	-
QTAWVVHDGK	ENSG00000163660:CCNL1:chr3:-:156869517:156869719:156868170:156869965	inc	inc2	HLA-A*03:01|226.916489028	0.26	0.18	0.32	0.0978567	1.59019	0/0	0/0	8/11	0.89814814859;0.92703703733;0.712500001325	MID	68.62	30.05	110.26	NonCanonical	unique:ENSG00000163660	-
GLDPRRALMV	ENSG00000100865:CINP:chr14:-:102816255:102816385:102810726:102822104	skp		HLA-A*02:01|436.687135667	0.94	0.97	1	-0.0520118	16.6526	0/0	0/0	9/11	0.911111111111;0.925925926036;0.931481481923	PASS	0.78	0.33	1.03	NonCanonical	unique:ENSG00000100865	-
FLLTVCVQK	ENSG00000105639:JAK3:chr19:-:17950285:17950472:17949199:17951038	skp		HLA-A*03:01|163.80935984	0.93	0.94	1	-0.0661639	31.3723	0/0	0/0	8/11	0.898888888955;0.915740740961;0.955555555556	PASS	1.9	0.55	1.59	NonCanonical	unique:ENSG00000105639	-
GLTELADIPV	ENSG00000148634:HERC4:chr10:-:69718869:69718893:69716733:69726439	inc	inc1	HLA-A*02:01|32.0616077269	0.49	0.23	0.73	0.392508	5.20593	0/0	0/0	10/11	0.861111111111;0.958333333333;0.797037037876	MID	8.74	6.95	10.81	Q5GLZ8	unique:ENSG00000148634	-
GLTEGIWQL	ENSG00000087206:UIMC1:chr5:-:176396053:176396292:176385155:176396601	inc	inc2	HLA-A*02:01|17.9088088987	0.65	0.54	0.76	0.157934	1.3234	0/0	0/0	8/11	0.866666667329;0.933333333333;0.911111111111	PASS	14.54	8.32	21.08	Q96RL1	unique:ENSG00000087206	-
RVYKADVAR	ENSG00000130734:ATG4D:chr19:+:10657514:10657747:10655806:10659579	skp		HLA-A*03:01|413.89439131	0.65	0.59	0.72	-0.139261	1.66226	0/0	0/0	9/11	0.885185185406;0.863862434237;0.880370370878	PASS	37.21	17.99	60.62	NonCanonical	unique:ENSG00000130734	-
RLRQQSLTFPV	ENSG00000006194:ZNF263:chr16:+:3338453:3338570:3334205:3339392	inc	inc1	HLA-A*02:01|267.208393203	0.7	0.61	0.76	0.177677	1.33759	0/0	0/0	9/11	0.592544290134;0.786481481956;0.966666666667	LOW	15.62	12.54	20.98	NonCanonical	unique:ENSG00000006194	-
KSSEGSSITK	ENSG00000101452:DHX35:chr20:+:37657060:37657142:37654002:37662848	skp		HLA-A*03:01|118.067470855	0.84	0.77	0.93	-0.154602	167.025	0/0	0/0	11/11	0.988888888889;0.97999238241;0.988888888889	PASS	5.84	3.86	7.8	NonCanonical	unique:ENSG00000101452	-
AITGTGLMTY	ENSG00000196498:NCOR2:chr12:-:124812092:124812179:124810916:124815390	inc	inc2	HLA-A*03:01|372.301879332	0.87	0.8	0.95	0.136564	1.24453	0/0	0/0	9/11	0.988888888889;0.793168344032;0.922222222222	MID	47.48	30.92	54.95	Q9Y618	unique:ENSG00000196498	-
WLGTSPLHL	ENSG00000143458:GABPB2:chr1:+:151060945:151060993:151060773:151062881	skp		HLA-A*02:01|261.437345314	0.03	0	0.03	-0.100214	1.11458	0/0	0/0	8/11	1.0;0.87916666735;0.955555555556	PASS	2.91	2.08	3.43	Q06547;Q8TAK5	unique:ENSG00000143458	-
GMMGGYPPGL	ENSG00000163939:PBRM1:chr3:-:52588739:52588895:52584833:52595782	inc	inc2	HLA-A*02:01|30.7226742465	0.91	0.84	0.97	0.354478	1.66843	0/0	0/0	10/11	0.903703704145;0.953703703814;0.966666666667	PASS	12.44	7.18	16.04	Q86U86	unique:ENSG00000163939	-
QGLLLHFLPRV	ENSG00000130734:ATG4D:chr19:+:10657514:10657751:10655806:10659579	skp		HLA-A*02:01|418.466341849	0.68	0.63	0.72	-0.106978	1.50836	0/0	0/0	9/11	0.885185185406;0.863862434237;0.880370370878	PASS	37.21	17.99	60.62	NonCanonical	unique:ENSG00000130734	-
IVVRSCRKK	ENSG00000168995:SIGLEC7:chr19:+:51650010:51650107:51649378:51650477	inc	inc2	HLA-A*03:01|486.833233876	0.94	0.91	1	0.227981	1.31808	0/0	0/0	9/11	0.50407407648;0.382037039929;0.470370372136	LOW	0.54	0.2	0.72	Q9Y286	unique:ENSG00000168995	-
YLLCPALGMT	ENSG00000171130:ATP6V0E2:chr7:+:149575766:149575835:149572734:149576423	skp		HLA-A*02:01|295.357318593	0.89	0.91	0.99	-0.0803024	4.17058	0/0	0/0	10/11	1.0;0.985507246377;0.944444444444	PASS	56.3	37.21	64.92	NonCanonical	unique:ENSG00000171130	-
YSLHEYSWVK	ENSG00000185187:SIGIRR:chr11:-:408694:408893:408206:409867	inc	inc1	HLA-A*03:01|439.746728908	0.92	0.88	0.97	0.10062	1.12336	0/0	0/0	8/11	0.809629629884;0.903703704145;0.944444444444	PASS	51.12	34.87	66.49	Q6IA17	unique:ENSG00000185187	-
IVKKRRSYY	ENSG00000152894:PTPRK:chr6:-:128327170:128327200:128326389:128330274	inc	inc2	HLA-A*03:01|440.878490116	0.27	0.05	0.46	0.266246	304.583	0/0	0/0	10/11	0.852222222918;0.936111111442;0.977777777778	PASS	10.52	3.73	13.5	NonCanonical	unique:ENSG00000152894	Only alternative junctions|chr6:128326390:128327170;chr6:128327201:128330274
LAADTDWKV	ENSG00000103034:NDRG4:chr16:+:58534891:58534981:58528912:58537701	inc	inc1	HLA-A*02:01|298.741614536	0.71	0.4	1	0.653497	13.4676	0/0	0/0	8/11	0.944444444444;0.915740740961;1.0	PASS	10.9	3.09	16.14	NonCanonical	unique:ENSG00000103034	-
ILGVRNVASV	ENSG00000089157:RPLP0:chr12:-:120636356:120636573:120635265:120636656	skp		HLA-A*02:01|220.46631228	0.89	0.85	0.94	-0.0612722	2.32394	0/0	0/0	9/11	0.154629633162;0.589629632069;0.506481483248	LOW	1116.42	332.23	1457.01	NonCanonical	unique:ENSG00000089157	-
QLPSQTPSK	ENSG00000214026:MRPL23:chr11:+:1977485:1977678:1974085:1993788	skp		HLA-A*03:01|402.644339056	0.92	0.87	1	-0.0641381	4.99983	0/0	0/0	8/11	0.977777777778;0.737037037479;0.885185185406	MID	49.28	19.48	62.01	NonCanonical	unique:ENSG00000214026	-
LLLPGGSFFSA	ENSG00000107651:SEC23IP:chr10:+:121657938:121658471:121652457:121662310	skp		HLA-A*02:01|397.706974144	0.92	0.86	1	-0.0637492	4.23669	0/0	0/0	9/11	0.985185185406;0.914814814925;0.915555555622	PASS	8.09	4.01	10.62	NonCanonical	unique:ENSG00000107651	-
MLRRRFREKKK	ENSG00000104957:CCDC130:chr19:+:13872304:13872382:13870086:13873112	skp		HLA-A*03:01|460.165710827	0.23	0.14	0.29	-0.129475	1.20323	0/0	0/0	9/11	0.974074074295;0.845502566069;0.72250000106	MID	38.4	17.46	61.65	P13994	unique:ENSG00000104957	-
FADKFSFHL	ENSG00000125246:CLYBL:chr13:+:100515244:100515346:100511303:100517071	inc	inc1	HLA-A*02:01|118.797770904	0.91	0.88	0.96	0.190729	1.26451	0/0	0/0	10/11	0.933333333333;0.92629629655;0.977777777778	PASS	5.87	1.92	8.83	Q8N0X4	unique:ENSG00000125246	-
AVTKCIPQQK	ENSG00000119231:SENP5:chr3:+:196654666:196654750:196650422:196656503	inc	inc2	HLA-A*03:01|398.20028175	0.95	0.92	1	0.129403	1.15731	0/0	0/0	8/11	0.831851852437;0.86341576562;1.0	PASS	10.92	6.8	14.81	Q96HI0	unique:ENSG00000119231	-
AVLAFWHIQV	ENSG00000107719:PALD1:chr10:+:72301218:72301290:72300998:72307061	skp		HLA-A*02:01|153.952893071	0.94	0.93	1	-0.0621613	116.253	0/0	0/0	10/11	0.907407407628;0.928674757481;0.951851852073	PASS	3.88	0.52	4.55	NonCanonical	unique:ENSG00000107719	-
RNLVSLGVWK	ENSG00000251595:ABCA11P:chr4:-:431234:431300:420762:466363	skp		HLA-A*03:01|295.331680304	0.54	0.44	0.69	-0.32459	3.42829	0/0	0/0	9/11	0.0413715819104;0.371351641236;0.40648148391	LOW	2.33	1.56	3.26	NonCanonical	unique:ENSG00000251595	-
GTIHHYGCK	ENSG00000128513:POT1:chr7:-:124469307:124469396:124467359:124475332	inc	inc2	HLA-A*03:01|306.933665189	0.91	0.85	0.98	0.109768	1.13652	0/0	0/0	9/11	0.77962962985;0.8673923471;0.922222222222	MID	10.11	7.38	12.86	Q9NUX5	unique:ENSG00000128513	-
HQIFPPQSWK	ENSG00000125434:SLC25A35:chr17:-:8194650:8194803:8194294:8195840	skp		HLA-A*03:01|42.8507062322	0.74	0.66	0.83	-0.186487	3.39143	0/0	0/0	11/11	0.792592593696;0.955555555556;0.933333333996	MID	4.39	1.78	5.62	NonCanonical	unique:ENSG00000125434	-
VLTRWVFTT	ENSG00000242612:DECR2:chr16:+:456684:456952:456397:457424	inc	inc1	HLA-A*02:01|170.898876794	0.32	0.08	0.58	0.172856	2.21158	0/0	0/0	11/11	1.0;0.48001376415;0.907407407628	LOW	16.38	9.59	19.22	NonCanonical	unique:ENSG00000103202	-
LLCPALGMTV	ENSG00000171130:ATP6V0E2:chr7:+:149575766:149575835:149572734:149576423	skp		HLA-A*02:01|54.2549208765	0.89	0.91	0.99	-0.0803024	4.17058	0/0	0/0	10/11	1.0;0.985507246377;0.944444444444	PASS	56.3	37.21	64.92	NonCanonical	unique:ENSG00000171130	-
YTANFVAPEI	ENSG00000071242:RPS6KA2:chr6:-:166833369:166833446:166831830:166836743	skp		HLA-A*02:01|225.609874967	0.93	1	1	-0.0649804	39.6885	0/0	0/0	11/11	0.911111111111;0.966720779221;0.925925926367	PASS	6.4	3.4	9.52	NonCanonical	unique:ENSG00000071242	-
SIKLHQVNK	ENSG00000100731:PCNX1:chr14:+:71568706:71568937:71556059:71570111	skp		HLA-A*03:01|178.414492176	0.94	1	1	-0.056848	237.151	0/0	0/0	10/11	0.87962962985;0.953703703814;0.940740740961	PASS	7.52	4.8	9.33	NonCanonical	unique:ENSG00000100731	-
ITGTGLMTYR	ENSG00000196498:NCOR2:chr12:-:124811954:124812179:124810916:124815390	inc	inc2	HLA-A*03:01|399.147039824	0.92	0.89	0.98	0.209423	1.34808	0/0	0/0	10/11	0.988888888889;0.906837607051;0.922222222222	PASS	47.48	30.92	54.95	Q9Y618	unique:ENSG00000196498	-
QLSYIGLSPL	ENSG00000185880:TRIM69:chr15:+:45051945:45052070:45051860:45059428	skp		HLA-A*02:01|256.061091207	0.74	0.73	0.78	-0.189176	3.55365	0/0	0/0	9/11	0.887777777844;0.937037037147;0.977777777778	PASS	10.75	5.14	13.64	NonCanonical	unique:ENSG00000185880	-
RSRNVSAEQK	ENSG00000075413:MARK3:chr14:+:103966492:103966537:103958371:103969218	skp		HLA-A*03:01|139.502993646	0.11	0.07	0.14	-0.0900753	1.55626	0/0	0/0	9/11	0.955555555556;0.988888888889;0.816894587709	PASS	29.44	22.17	36.16	NonCanonical	unique:ENSG00000075413	-
ALKFALYKK	ENSG00000108509:CAMTA2:chr17:-:4872794:4872815:4872632:4872924	inc	inc1	HLA-A*03:01|132.101400262	0.65	0.49	0.92	0.634818	54.0056	0/0	0/0	10/11	0.818518519402;0.888888889835;0.922222222884	PASS	25.06	8.83	37.22	O94983	unique:ENSG00000108509	-
RSPPPSLAK	ENSG00000167535:CACNB3:chr12:+:49218731:49218751:49218516:49218945	inc	inc1	HLA-A*03:01|119.89214937	0.96	0.94	0.99	0.143966	1.17732	0/0	0/0	9/11	0.988888888889;0.766666667163;0.8	MID	17.29	8.04	25.8	P54284	unique:ENSG00000167535	-
QLNKFLQCL	ENSG00000109762:SNX25:chr4:+:186272598:186272763:186267804:186278824	skp		HLA-A*02:01|450.973172548	0.86	0.73	1	-0.123775	6.88157	0/0	0/0	9/11	0.848148149252;0.935185185406;0.988888888889	PASS	6.16	3.44	8.92	NonCanonical	unique:ENSG00000109762	-
KSLAAGVWGL	ENSG00000062194:GPBP1:chr5:+:56532939:56532999:56531859:56542126	inc	inc1	HLA-A*02:01|88.9673185925	0.31	0.2	0.36	0.179557	2.40699	0/0	0/0	10/11	0.9;0.699407925959;0.866666666667	MID	32.66	20.54	42.67	NonCanonical	unique:ENSG00000062194	-
KLSDAAMAV	ENSG00000008710:PKD1:chr16:-:2163041:2163060:2162964:2163161	inc	inc2	HLA-A*02:01|12.3366329935	0.39	0.17	0.69	0.362063	14.0545	0/0	0/0	9/11	0.166666671634;0.166666671634;0.170370375117	LOW	66.6	22.08	115.09	NonCanonical	unique:ENSG00000008710	Other combination|chr16:2162965:2163041
MLKNVRAMLH	ENSG00000130653:PNPLA7:chr9:-:140435093:140435174:140417309:140437883	skp		HLA-A*03:01|482.804554432	0.86	0.79	1	-0.137696	40.3235	0/0	0/0	8/11	1.0;0.921845565608;1.0	PASS	8.76	2.28	14.89	NonCanonical	unique:ENSG00000130653	-
QMSPIIQSA	ENSG00000144283:PKP4:chr2:+:159533250:159533379:159530512:159536940	skp		HLA-A*02:01|256.46351833	0.44	0.26	0.52	-0.303549	2.22769	0/0	0/0	10/11	0.688888888889;0.983333333333;0.685185185406	MID	28.18	16.29	40.12	NonCanonical	unique:ENSG00000144283	-
KMAKNWSEA	ENSG00000125814:NAPB:chr20:-:23377708:23377825:23375822:23383629	skp		HLA-A*02:01|418.531006316	0.77	0.71	0.92	-0.20562	8.77502	0/0	0/0	9/11	0.885185185406;0.911111111111;1.0	PASS	8.65	4.5	12.43	NonCanonical	multi:ENSG00000125814;ENSG00000125814	Only alternative junctions|chr20:23375823:23383629
RMFGTYFRVG	ENSG00000116641:DOCK7:chr1:-:62953068:62953083:62943496:62954604	skp		HLA-A*02:01|372.496094374	0.42	0.22	0.54	-0.545595	18.383	0/0	0/0	10/11	0.933333333333;0.741452992211;0.966666666667	MID	9.47	6.77	9.46	Q96N67;Q8NF50	unique:ENSG00000116641	-
QIKIKVQVLK	ENSG00000170632:ARMC10:chr7:+:102732923:102733100:102727211:102737723	skp		HLA-A*03:01|200.095638782	0.61	0.5	0.74	-0.18881	1.94484	0/0	0/0	11/11	0.605555558205;0.577777778771;0.603333337108	LOW	11.61	8.32	13.85	NonCanonical	unique:ENSG00000170632	-
LLGDIRTKK	ENSG00000163539:CLASP2:chr3:-:33615964:33615988:33614846:33617660	inc	inc1	HLA-A*03:01|271.331740313	0.12	0.05	0.15	0.117438	48.5319	0/0	0/0	10/11	0.988888888889;0.827380952813;0.862962963184	PASS	14.39	7.31	20.46	NonCanonical	unique:ENSG00000163539	Only alternative junctions|chr3:33614847:33615964;chr3:33615989:33617660
SIMYTGAPLL	ENSG00000144136:SLC20A1:chr2:+:113410465:113410524:113410375:113414698	skp		HLA-A*02:01|159.036802708	0.21	0.14	0.24	-0.15856	1.3127	0/0	0/0	9/11	0.874074074295;0.983050847458;0.933333333333	PASS	24.71	15.32	27.91	Q8WUM9	unique:ENSG00000144136	-
ALLQPPFVFI	ENSG00000023697:DERA:chr12:+:16111173:16111269:16109967:16112762	skp		HLA-A*02:01|84.3517464251	0.67	0.44	0.89	-0.275177	5.89812	0/0	0/0	11/11	0.955555555556;0.913892538189;0.918518518739	PASS	14.68	8.96	15.54	NonCanonical	unique:ENSG00000023697	-
QTILNSMHK	ENSG00000135111:TBX3:chr12:-:115117717:115117777:115117456:115118683	inc	inc1	HLA-A*03:01|332.869544724	0.43	0.24	0.59	0.167118	1.6332	0/0	0/0	8/11	0.944444444444;0.880000000571;0.801851852735	PASS	21.32	2.16	20.48	O15119	unique:ENSG00000135111	-
MIMGTAIVV	ENSG00000171735:CAMTA1:chr1:+:6880240:6880310:6845635:6885151	skp		HLA-A*02:01|26.3710702914	0.71	0.66	0.8	-0.0827446	1.4049	0/0	0/0	10/11	1.0;0.807725541932;0.825925926367	PASS	57.61	23.31	81.35	NonCanonical	unique:ENSG00000171735	-
ALGIVPLQYV	ENSG00000128513:POT1:chr7:-:124469307:124469396:124467359:124475332	inc	inc1	HLA-A*02:01|47.0772181513	0.91	0.85	0.98	0.109768	1.13652	0/0	0/0	9/11	0.77962962985;0.8673923471;0.922222222222	MID	10.11	7.38	12.86	Q9NUX5	multi:ENSG00000128513;ENSG00000128513	-
LVNAGVVHV	ENSG00000137965:IFI44:chr1:+:79126238:79126339:79125168:79128388	inc	inc1	HLA-A*02:01|251.021401073	0.79	0.71	0.87	0.2054	1.35131	0/0	0/0	9/11	0.988888888889;0.922222222222;0.92962962985	PASS	17.06	4.24	28.63	Q8TCB0	unique:ENSG00000137965	-
GLFQDFNPRL	ENSG00000269556:TMEM185A:chrX:-:148685652:148685736:148682143:148713225	skp		HLA-A*02:01|81.176440312	0.84	0.82	0.89	-0.0768755	1.97674	0/0	0/0	9/11	0.911111111111;0.851116083917;0.482222222951	LOW	4.75	2.83	5.89	NonCanonical	unique:ENSG00000269556	-
LLTEPDVQKV	ENSG00000160796:NBEAL2:chr3:+:47033964:47034045:47033436:47035426	inc	inc2	HLA-A*02:01|326.677500893	0.61	0.51	0.71	0.214992	1.62811	0/0	0/0	8/11	0.938888888889;0.980709876543;0.988888888889	PASS	24.65	11.44	31.42	Q6ZNJ1	unique:ENSG00000160796	-
[truncated: 1,399 more rows]

## Sheet: 2c
Dataset S2. IRIS analysis of neuroendocrine prostate cancer (NEPC). c. NEPC-associated skipped exon (SE) events located in annotated extracellular regions of cell-surface proteins.
Definitions of IRIS report columns
[truncated: 143 more rows]

## Sheet: 2d
Dataset S2. IRIS analysis of neuroendocrine prostate cancer (NEPC). d. IRIS-identified NEPC-associated alternative 5' splice sites (A5SS) events.
[truncated: 235 more rows]

[truncated: 8 more sheets: 2e, 2f, 2g, 2h, 2i, 2j, 2k, 2l]
