# Supplementary material for: IRIS: Discovery of cancer immunotherapy targets arising from pre-mRNA alternative splicing
Source: Proc Natl Acad Sci U S A. 2023 May 16;120(21):e2221116120. doi: 10.1073/pnas.2221116120 (PMC10214192; doi:10.1073/pnas.2221116120)
Supplement: Supplementary file 4 — Dataset S03 (XLSX) [file pnas.2221116120.sd03.xlsx]

## Sheet: 3a
Dataset S3. Selected IRIS-predicted NEPC epitopes for TCR isolation and characterization. a. Selected 76 IRIS-predicted NEPC epitopes for TCR isolation and characterization.
epitope_sequence	as_event	epitope_label_in_assay	microexon_length	tumor_enriched_isoform
ELFNSIIPL	ENSG00000128512:DOCK4:chr7:-:111424152:111424179:111424008:111428717	NEPC_113	27	inc
RELFNSIIPL	ENSG00000128512:DOCK4:chr7:-:111424152:111424179:111424008:111428717	NEPC_112	27	inc
SLPGLSYNV	ENSG00000181982:CCDC149:chr4:-:24822676:24822709:24821597:24824118	NEPC_110		inc
SLPGLSYNVSV	ENSG00000181982:CCDC149:chr4:-:24822676:24822709:24821597:24824118	NEPC_109		inc
WSLPGLSYNV	ENSG00000181982:CCDC149:chr4:-:24822676:24822709:24821597:24824118	NEPC_111		inc
SLPETENSL	ENSG00000132849:PATJ:chr1:+:62299029:62299049:62293255:62299325	NEPC_105	20	inc
YTDMGRFTI	ENSG00000125814:NAPB:chr20:-:23375775:23375822:23375636:23377708|ENSG00000125814:NAPB:chr20:-:23375775:23375822:23375636:23383629	NEPC_120		inc
SLDGTTTKA	ENSG00000074054:CLASP1:chr2:-:122202514:122202538:122187753:122204912	NEPC_119	24	inc
HMGEGEVSL	ENSG00000113742:CPEB4:chr5:+:173370028:173370052:173337607:173371969|ENSG00000113742:CPEB4:chr5:+:173370028:173370052:173359503:173371969	NEPC_121|NEPC_122	24	inc
FQIPVSEVYTV	ENSG00000106692:FKTN:chr9:+:108377558:108377688:108370232:108397331	NEPC_116		skp
KIWAFNKKL	ENSG00000136628:EPRS:chr1:-:220191467:220191488:220184398:220191790	NEPC_104	21	inc
YIINSNPEM	ENSG00000116406:EDEM3:chr1:-:184670630:184670678:184663606:184671944	NEPC_103		inc
ALVLISIVI	ENSG00000089351:GRAMD1A:chr19:+:35513803:35513815:35512942:35514139	NEPC_A2_62	12	inc
ALVLISIVICV	ENSG00000089351:GRAMD1A:chr19:+:35513803:35513815:35512942:35514139	NEPC_A2_11	12	inc
LVLISIVICV	ENSG00000089351:GRAMD1A:chr19:+:35513803:35513815:35512942:35514139	NEPC_A2_41	12	inc
VLISIVICV	ENSG00000089351:GRAMD1A:chr19:+:35513803:35513815:35512942:35514139	NEPC_A2_79	12	inc
ALHGENHARV	ENSG00000273749:CYFIP1:chr15:+:22956038:22956186:22955280:22956437	NEPC_A2_52		inc
YLPLLTFGA	ENSG00000273749:CYFIP1:chr15:+:22956038:22956186:22955280:22956437	NEPC_A2_74		inc
YLPLLTFGAL	ENSG00000273749:CYFIP1:chr15:+:22956038:22956186:22955280:22956437	NEPC_A2_71		inc
ALAGKPLSL	ENSG00000149743:TRPT1:chr11:-:63991571:63991682:63991439:63991756|ENSG00000149743:TRPT1:chr11:-:63991571:63991634:63991439:63991756	NEPC_A2_44		skp
FLWLGGALT	ENSG00000167632:TRAPPC9:chr8:-:141445210:141445339:141415797:141449150|ENSG00000167632:TRAPPC9:chr8:-:141436713:141436740:141415797:141449150	NEPC_A2_73		skp
FLWLGGALTT	ENSG00000167632:TRAPPC9:chr8:-:141445210:141445339:141415797:141449150|ENSG00000167632:TRAPPC9:chr8:-:141436713:141436740:141415797:141449150	NEPC_A2_76		skp
IIQSASTAV	ENSG00000144283:PKP4:chr2:+:159533250:159533379:159530512:159536940|ENSG00000144283:PKP4:chr2:+:159535092:159535166:159530512:159536940	NEPC_A2_90		skp
QMSPIIQSA	ENSG00000144283:PKP4:chr2:+:159533250:159533379:159530512:159536940|ENSG00000144283:PKP4:chr2:+:159535092:159535166:159530512:159536940	NEPC_A2_89		skp
TMPPQMGSV	ENSG00000073921:PICALM:chr11:-:85689112:85689136:85685855:85692171|ENSG00000073921:PICALM:chr11:-:85687665:85687725:85685855:85692171	NEPC_A2_50	24	skp
ATLDCDNLV	ENSG00000064490:RFXANK:chr19:+:19307994:19308060:19307855:19308329	NEPC_A2_82		skp
ELWNKHQEV	ENSG00000110514:MADD:chr11:+:47314093:47314147:47312367:47315433	NEPC_A2_97		inc
FILTYWTPS	ENSG00000099331:MYO9B:chr19:+:17294637:17294677:17291849:17295673	NEPC_A2_93		skp
FLAIVFFASIV	ENSG00000150403:TMCO3:chr13:+:114201614:114201694:114193822:114202617	NEPC_A2_33		skp
FLFAPMLVEL	ENSG00000132199:ENOSF1:chr18:-:677742:677872:677444:678695	NEPC_A2_36		skp
FLFAPMLVELA	ENSG00000132199:ENOSF1:chr18:-:677742:677872:677444:678695	NEPC_A2_31		skp
FLLALERGT	ENSG00000180891:CUEDC1:chr17:-:55948646:55948730:55946554:55950023	NEPC_A2_53		skp
FLSELEPPA	ENSG00000196961:AP2A1:chr19:+:50305790:50305856:50305398:50306205	NEPC_A2_19		inc
FLSELEPPAP	ENSG00000196961:AP2A1:chr19:+:50305790:50305856:50305398:50306205	NEPC_A2_40		inc
FTVTVTEPPV	ENSG00000124006:OBSL1:chr2:-:220422905:220423181:220422832:220423946	NEPC_A2_49		skp
GLLKMQRMLV	ENSG00000135596:MICAL1:chr6:-:109769077:109769166:109768925:109769934	NEPC_A2_21		skp
GLSSHEELL	ENSG00000105397:TYK2:chr19:-:10464203:10464322:10461644:10464717	NEPC_A2_51		skp
HLPGVLHII	ENSG00000175198:PCCA:chr13:+:100962086:100962162:100955252:100982814	NEPC_A2_75		skp
ITITGMYAA	ENSG00000105699:LSR:chr19:+:35753448:35753595:35741562:35757261	NEPC_A2_95		skp
KLFPGEWGL	ENSG00000183077:AFMID:chr17:+:76201173:76201271:76200981:76201520	NEPC_A2_60		skp
KLLKVLILM	ENSG00000140400:MAN2C1:chr15:-:75655550:75655631:75655089:75656828	NEPC_A2_22		inc
KLTAQVEEL	ENSG00000137497:NUMA1:chr11:-:71723446:71723488:71721900:71723940	NEPC_A2_20		skp
KMRIRAFPV	ENSG00000036257:CUL3:chr2:-:225422375:225422573:225400358:225449660	NEPC_A2_72		skp
KSLAAGVWGL	ENSG00000062194:GPBP1:chr5:+:56532939:56532999:56531859:56542126	NEPC_A2_86		inc
LLCPALGMTV	ENSG00000171130:ATP6V0E2:chr7:+:149575766:149575835:149572734:149576423	NEPC_A2_4		skp
LLGIAKLLKV	ENSG00000140400:MAN2C1:chr15:-:75655550:75655631:75655089:75656828	NEPC_A2_14		inc
LLLGIAKLL	ENSG00000140400:MAN2C1:chr15:-:75655550:75655631:75655089:75656828	NEPC_A2_28		inc
LLLGIAKLLKV	ENSG00000140400:MAN2C1:chr15:-:75655550:75655631:75655089:75656828	NEPC_A2_66		inc
LLMPSRGTYL	ENSG00000182979:MTA1:chr14:+:105934674:105934686:105933079:105935803	NEPC_A2_23	12	inc
LMPSRGTYL	ENSG00000182979:MTA1:chr14:+:105934674:105934686:105933079:105935803	NEPC_A2_59	12	inc
MLAGSLLWWC	ENSG00000116521:SCAMP3:chr1:-:155227075:155227177:155226582:155228616	NEPC_A2_57		skp
QLRNSVLPV	ENSG00000136153:LMO7:chr13:+:76429395:76429504:76427524:76430641	NEPC_A2_85		skp
QLSRHWGEPV	ENSG00000106009:BRAT1:chr7:-:2578812:2578985:2578398:2579177	NEPC_A2_54		skp
QLYPENSEQV	ENSG00000071462:WBSCR22:chr7:+:73108321:73108380:73106976:73111934	NEPC_A2_84		skp
SLAAGVWGL	ENSG00000062194:GPBP1:chr5:+:56532939:56532999:56531859:56542126	NEPC_A2_94		inc
SLHSLKNRV	ENSG00000140262:TCF12:chr15:+:57544618:57544690:57543621:57545459	NEPC_A2_55		inc
SQLRNSVLPV	ENSG00000136153:LMO7:chr13:+:76429395:76429504:76427524:76430641	NEPC_A2_61		skp
STMYYLWML	ENSG00000116521:SCAMP3:chr1:-:155227075:155227177:155226582:155228616	NEPC_A2_81		skp
STMYYLWMLA	ENSG00000116521:SCAMP3:chr1:-:155227075:155227177:155226582:155228616	NEPC_A2_7		skp
TLPSPDSFLI	ENSG00000131626:PPFIA1:chr11:+:70196028:70196145:70194526:70200406	NEPC_A2_64		inc
TMPSKSYGI	ENSG00000169398:PTK2:chr8:-:141772466:141772487:141771361:141774332	NEPC_A2_100|NEPC_115	21	inc
TMYYLWMLA	ENSG00000116521:SCAMP3:chr1:-:155227075:155227177:155226582:155228616	NEPC_A2_17		skp
VSTMYYLWML	ENSG00000116521:SCAMP3:chr1:-:155227075:155227177:155226582:155228616	NEPC_A2_37		skp
YLEAKADLV	ENSG00000173264:GPR137:chr11:+:64055536:64055686:64055418:64055811	NEPC_A2_83		skp
YLLCPALGM	ENSG00000171130:ATP6V0E2:chr7:+:149575766:149575835:149572734:149576423	NEPC_A2_69		skp
YLLCPALGMT	ENSG00000171130:ATP6V0E2:chr7:+:149575766:149575835:149572734:149576423	NEPC_A2_25		skp
YLLCPALGMTV	ENSG00000171130:ATP6V0E2:chr7:+:149575766:149575835:149572734:149576423	NEPC_A2_26		skp
YLWMLAGSL	ENSG00000116521:SCAMP3:chr1:-:155227075:155227177:155226582:155228616	NEPC_A2_58		skp
YLWMLAGSLL	ENSG00000116521:SCAMP3:chr1:-:155227075:155227177:155226582:155228616	NEPC_A2_70		skp
YQEPLHLPGV	ENSG00000175198:PCCA:chr13:+:100962086:100962162:100955252:100982814	NEPC_A2_46		skp
YTMPSKSYGI	ENSG00000169398:PTK2:chr8:-:141772466:141772487:141771361:141774332	NEPC_A2_91|NEPC_114	21	inc
YVASEEAFV	ENSG00000175416:CLTB:chr5:-:175823479:175823533:175819946:175824607	NEPC_A2_3		inc
YYLWMLAGSL	ENSG00000116521:SCAMP3:chr1:-:155227075:155227177:155226582:155228616	NEPC_A2_13		skp
ALRQYQQGV	ENSG00000125826:RBCK1:chr20:+:401514:401675:400375:402770|ENSG00000125826:RBCK1:chr20:+:401514:401650:400375:402770	NEPC_A2_10|NEPC_A2_43		skp
RLSIEGNIGL	ENSG00000114956:DGUOK:chr2:+:74177711:74177859:74154179:74184251|ENSG00000114956:DGUOK:chr2:+:74166036:74166149:74154179:74184251	NEPC_A2_32|NEPC_A2_56		skp
AMAPIKVRL	ENSG00000126432:PRDX5:chr11:+:64088132:64088264:64085858:64088336|ENSG00000126432:PRDX5:chr11:+:64087205:64087340:64085858:64088336	NEPC_A2_96		skp

## Sheet: 3b
Dataset S3. Selected IRIS-predicted NEPC epitopes for TCR isolation and characterization. b. Unique TCR clones recognizing the total IRIS-predicted epitope pool.
tcr_id	tcr_reactive_to_total_epitope_pool	tcr_reactive_to_single_epitope	epitope_sequence	tumor_enriched_isoform	gene_symbol	genomic_coordinate
JPTCR_13	yes	yes	LLLGIAKLLKV	inc	MAN2C1	chr15:-:75655550:75655631:75655089:75656828
JPTCR_24	yes	no
JPTCR_32	yes	no
JPTCR_35	yes	no
JPTCR_38	yes	no
JPTCR_43	yes	no
JPTCR_45	yes	yes	STMYYLWML	inc	SCAMP3	chr1:-:155227075:155227177:155226582:155228616
JPTCR_47	yes	yes	STMYYLWML	inc	SCAMP3	chr1:-:155227075:155227177:155226582:155228616
JPTCR_48	yes	no
JPTCR_50	yes	yes	STMYYLWML	inc	SCAMP3	chr1:-:155227075:155227177:155226582:155228616
JPTCR_52	yes	yes	FLSELEPPA	inc	AP2A1	chr19:+:50305790:50305856:50305398:50306205
JPTCR_54	yes	no
JPTCR_56	yes	yes	STMYYLWML	inc	SCAMP3	chr1:-:155227075:155227177:155226582:155228616
JPTCR_57	yes	no
JPTCR_60	yes	no
JPTCR_103	yes	no
JPTCR_104	yes	no
JPTCR_105	yes	no
JPTCR_115	yes	no
JPTCR_152	yes	no
JPTCR_238	yes	yes	SLDGTTTKA	inc	CLASP1	chr2:-:122202514:122202538:122187753:122204912

## Sheet: 3c
Dataset S3. Selected IRIS-predicted NEPC epitopes for TCR isolation and characterization. c. Unique TCR clones specifically recognizing single IRIS-predicted epitopes.
tcr_id	epitope_label_in_assay	epitope_sequence	gene_symbol	tumor_enriched_isoform	genomic_coordinate	microexon_length
JPTCR-13	NEPC_A2_66	LLLGIAKLLKV	MAN2C1	inc	chr15:-:75655550:75655631:75655089:75656828	-
JPTCR-45	NEPC_A2_81	STMYYLWML	SCAMP3	skp	chr1:-:155227075:155227177:155226582:155228616	-
JPTCR-47	NEPC_A2_37	STMYYLWML	SCAMP3	skp	chr1:-:155227075:155227177:155226582:155228616	-
JPTCR-50	NEPC_A2_81	STMYYLWML	SCAMP3	skp	chr1:-:155227075:155227177:155226582:155228616	-
JPTCR-52	NEPC_A2_19	FLSELEPPA	AP2A1	inc	chr19:+:50305790:50305856:50305398:50306205	-
JPTCR-56	NEPC_A2_81	STMYYLWML	SCAMP3	skp	chr1:-:155227075:155227177:155226582:155228616	-
JPTCR -238	NEPC_A2_119	SLDGTTTKA	CLASP1	inc	chr2:-:122202514:122202538:122187753:122204912	24
